# Supplementary material for: Profiling the human intestinal environment under physiological conditions
Source: Nature. 2023 May 10;617(7961):581–91. doi: 10.1038/s41586-023-05989-7 (PMC10191855; doi:10.1038/s41586-023-05989-7)
Supplement: Supplementary file 2 — This file contains Supplementary Tables 1–7. [file 41586_2023_5989_MOESM2_ESM.xlsx]

## Sheet: Supplemental Table 1
Supplemental Table 1: Subject demographics.
Attribute	Value
Total number of subjects	15
Subjects completing the study	15
Age	Mean 42, range 22-64
Females	8
Males	7
Antibiotic use within past 6 months	2
Underlying medical conditions	0

## Sheet: Supplemental Table 2
Supplemental Table 2: Strains isolated from the human intestinal tract. Method of acquisition and BLAST identification of all strains acquired from device samples from subject 1.
Isolate number	Acquisition method	Sample type	Media used	Top BLAST annotation	Phylum
1	FACS	in vitro community derived from capsule device	BHIS	Alistipes shahii	Bacteroidetes
2	FACS	in vitro community derived from capsule device	BHIS	Alistipes shahii	Bacteroidetes
3	FACS	in vitro community derived from capsule device	BHIS	Amycolatopsis umgeniensis	Actinobacteria
5	Plating	human stool	BHI+5%Blood	Bacillus wiedmannii	Firmicutes
4	Plating	in vitro community derived from capsule device	BBE/LKC Biplate	Bacillus wiedmannii	Firmicutes
6	FACS	in vitro community derived from capsule device	BHIS	Bacteroides dorei	Bacteroidetes
7	FACS	in vitro community derived from capsule device	BHIS	Bacteroides dorei	Bacteroidetes
8	FACS	in vitro community derived from capsule device	BHIS	Bacteroides dorei	Bacteroidetes
9	FACS	in vitro community derived from capsule device	BHIS	Bacteroides dorei	Bacteroidetes
10	FACS	in vitro community derived from capsule device	BHIS	Bacteroides dorei	Bacteroidetes
11	FACS	in vitro community derived from capsule device	BHIS	Bacteroides dorei	Bacteroidetes
12	FACS	in vitro community derived from capsule device	BHIS	Bacteroides dorei	Bacteroidetes
13	FACS	in vitro community derived from capsule device	BHIS	Bacteroides dorei	Bacteroidetes
14	FACS	in vitro community derived from capsule device	BHIS	Bacteroides dorei	Bacteroidetes
15	FACS	in vitro community derived from capsule device	BHIS	Bacteroides dorei	Bacteroidetes
16	FACS	in vitro community derived from capsule device	BHIS	Bacteroides dorei	Bacteroidetes
17	FACS	in vitro community derived from capsule device	BHIS	Bacteroides dorei	Bacteroidetes
18	FACS	in vitro community derived from capsule device	BHIS	Bacteroides dorei	Bacteroidetes
19	FACS	in vitro community derived from capsule device	BHIS	Bacteroides dorei	Bacteroidetes
20	FACS	in vitro community derived from capsule device	BHIS	Bacteroides dorei	Bacteroidetes
21	FACS	in vitro community derived from capsule device	BHIS	Bacteroides dorei	Bacteroidetes
22	FACS	in vitro community derived from capsule device	BHIS	Bacteroides dorei	Bacteroidetes
23	FACS	in vitro community derived from capsule device	BHIS	Bacteroides dorei	Bacteroidetes
24	FACS	in vitro community derived from capsule device	BHIS	Bacteroides dorei	Bacteroidetes
25	FACS	in vitro community derived from capsule device	BHIS	Bacteroides dorei	Bacteroidetes
26	Plating	in vitro community derived from capsule device	BBE/LKC Biplate	Bacteroides dorei	Bacteroidetes
27	Plating	in vitro community derived from capsule device	BBE/LKC Biplate	Bacteroides dorei	Bacteroidetes
28	Plating	in vitro community derived from capsule device	BBE/LKC Biplate	Bacteroides dorei	Bacteroidetes
29	Plating	in vitro community derived from capsule device	BBE/LKC Biplate	Bacteroides dorei	Bacteroidetes
30	Plating	in vitro community derived from capsule device	BBE/LKC Biplate	Bacteroides dorei	Bacteroidetes
31	Plating	in vitro community derived from capsule device	BBE/LKC Biplate	Bacteroides dorei	Bacteroidetes
32	Plating	in vitro community derived from capsule device	BBE/LKC Biplate	Bacteroides dorei	Bacteroidetes
33	Plating	in vitro community derived from capsule device	BBE/LKC Biplate	Bacteroides dorei	Bacteroidetes
34	FACS	in vitro community derived from capsule device	BHIS	Bacteroides dorei	Bacteroidetes
35	FACS	in vitro community derived from capsule device	BHIS	Bacteroides dorei	Bacteroidetes
36	FACS	in vitro community derived from capsule device	BHIS	Bacteroides dorei	Bacteroidetes
37	FACS	in vitro community derived from capsule device	BHIS	Bacteroides dorei	Bacteroidetes
38	FACS	in vitro community derived from capsule device	BHIS	Bacteroides dorei	Bacteroidetes
39	FACS	in vitro community derived from capsule device	BHIS	Bacteroides dorei	Bacteroidetes
40	FACS	in vitro community derived from capsule device	BHIS	Bacteroides dorei	Bacteroidetes
41	FACS	in vitro community derived from capsule device	BHIS	Bacteroides dorei	Bacteroidetes
42	FACS	in vitro community derived from capsule device	BHIS	Bacteroides dorei	Bacteroidetes
43	FACS	in vitro community derived from capsule device	BHIS	Bacteroides dorei	Bacteroidetes
44	FACS	in vitro community derived from capsule device	BHIS	Bacteroides intestinalis	Bacteroidetes
46	Plating	human stool	BHI+5%Blood	Bacteroides kribbi	Bacteroidetes
45	Plating	in vitro community derived from capsule device	BBE/LKC Biplate	Bacteroides kribbi	Bacteroidetes
47	FACS	in vitro community derived from capsule device	BHIS	Bacteroides nordii	Bacteroidetes
48	FACS	in vitro community derived from capsule device	BHIS	Bacteroides nordii	Bacteroidetes
49	FACS	in vitro community derived from capsule device	BHIS	Bacteroides nordii	Bacteroidetes
50	FACS	in vitro community derived from capsule device	BHIS	Bacteroides nordii	Bacteroidetes
51	FACS	in vitro community derived from capsule device	BHIS	Bacteroides nordii	Bacteroidetes
52	FACS	in vitro community derived from capsule device	BHIS	Bacteroides nordii	Bacteroidetes
53	FACS	in vitro community derived from capsule device	BHIS	Bacteroides nordii	Bacteroidetes
54	FACS	in vitro community derived from capsule device	BHIS	Bacteroides nordii	Bacteroidetes
55	FACS	in vitro community derived from capsule device	BHIS	Bacteroides nordii	Bacteroidetes
56	FACS	in vitro community derived from capsule device	BHIS	Bacteroides nordii	Bacteroidetes
57	FACS	in vitro community derived from capsule device	BHIS	Bacteroides nordii	Bacteroidetes
58	Plating	human stool	BHI+5%Blood	Bacteroides ovatus	Bacteroidetes
59	FACS	in vitro community derived from capsule device	BHIS	Bacteroides salyersiae	Bacteroidetes
85	Plating	human stool	BHI+5%Blood	Bacteroides thetaiotaomicron	Bacteroidetes
60	FACS	in vitro community derived from capsule device	BHIS	Bacteroides thetaiotaomicron	Bacteroidetes
61	FACS	in vitro community derived from capsule device	BHIS	Bacteroides thetaiotaomicron	Bacteroidetes
62	FACS	in vitro community derived from capsule device	BHIS	Bacteroides thetaiotaomicron	Bacteroidetes
63	FACS	in vitro community derived from capsule device	BHIS	Bacteroides thetaiotaomicron	Bacteroidetes
64	FACS	in vitro community derived from capsule device	BHIS	Bacteroides thetaiotaomicron	Bacteroidetes
65	FACS	in vitro community derived from capsule device	BHIS	Bacteroides thetaiotaomicron	Bacteroidetes
66	FACS	in vitro community derived from capsule device	BHIS	Bacteroides thetaiotaomicron	Bacteroidetes
67	FACS	in vitro community derived from capsule device	BHIS	Bacteroides thetaiotaomicron	Bacteroidetes
68	FACS	in vitro community derived from capsule device	BHIS	Bacteroides thetaiotaomicron	Bacteroidetes
69	FACS	in vitro community derived from capsule device	BHIS	Bacteroides thetaiotaomicron	Bacteroidetes
70	FACS	in vitro community derived from capsule device	BHIS	Bacteroides thetaiotaomicron	Bacteroidetes
71	Plating	in vitro community derived from capsule device	BBE/LKC Biplate	Bacteroides thetaiotaomicron	Bacteroidetes
72	Plating	in vitro community derived from capsule device	BBE/LKC Biplate	Bacteroides thetaiotaomicron	Bacteroidetes
73	Plating	in vitro community derived from capsule device	BBE/LKC Biplate	Bacteroides thetaiotaomicron	Bacteroidetes
74	Plating	in vitro community derived from capsule device	BBE/LKC Biplate	Bacteroides thetaiotaomicron	Bacteroidetes
75	Plating	in vitro community derived from capsule device	BBE/LKC Biplate	Bacteroides thetaiotaomicron	Bacteroidetes
76	Plating	in vitro community derived from capsule device	BBE/LKC Biplate	Bacteroides thetaiotaomicron	Bacteroidetes
77	Plating	in vitro community derived from capsule device	BBE/LKC Biplate	Bacteroides thetaiotaomicron	Bacteroidetes
78	Plating	in vitro community derived from capsule device	BBE/LKC Biplate	Bacteroides thetaiotaomicron	Bacteroidetes
79	Plating	in vitro community derived from capsule device	BBE/LKC Biplate	Bacteroides thetaiotaomicron	Bacteroidetes
80	Plating	in vitro community derived from capsule device	BBE/LKC Biplate	Bacteroides thetaiotaomicron	Bacteroidetes
81	Plating	in vitro community derived from capsule device	BBE/LKC Biplate	Bacteroides thetaiotaomicron	Bacteroidetes
82	Plating	in vitro community derived from capsule device	BBE/LKC Biplate	Bacteroides thetaiotaomicron	Bacteroidetes
83	Plating	in vitro community derived from capsule device	BBE/LKC Biplate	Bacteroides thetaiotaomicron	Bacteroidetes
84	Plating	in vitro community derived from capsule device	BBE/LKC Biplate	Bacteroides thetaiotaomicron	Bacteroidetes
86	FACS	in vitro community derived from capsule device	BHIS	Bacteroides thetaiotaomicron	Bacteroidetes
87	FACS	in vitro community derived from capsule device	BHIS	Bacteroides thetaiotaomicron	Bacteroidetes
88	FACS	in vitro community derived from capsule device	BHIS	Bacteroides thetaiotaomicron	Bacteroidetes
89	FACS	in vitro community derived from capsule device	BHIS	Bacteroides thetaiotaomicron	Bacteroidetes
90	FACS	in vitro community derived from capsule device	BHIS	Bacteroides thetaiotaomicron	Bacteroidetes
91	FACS	in vitro community derived from capsule device	BHIS	Bacteroides thetaiotaomicron	Bacteroidetes
92	FACS	in vitro community derived from capsule device	BHIS	Bacteroides uniformis	Bacteroidetes
93	FACS	in vitro community derived from capsule device	BHIS	Bacteroides uniformis	Bacteroidetes
94	FACS	in vitro community derived from capsule device	BHIS	Bacteroides uniformis	Bacteroidetes
95	FACS	in vitro community derived from capsule device	BHIS	Bacteroides uniformis	Bacteroidetes
96	FACS	in vitro community derived from capsule device	BHIS	Bacteroides uniformis	Bacteroidetes
97	FACS	in vitro community derived from capsule device	BHIS	Bacteroides uniformis	Bacteroidetes
98	FACS	in vitro community derived from capsule device	BHIS	Bacteroides uniformis	Bacteroidetes
99	FACS	in vitro community derived from capsule device	BHIS	Bacteroides vulgatus	Bacteroidetes
100	FACS	in vitro community derived from capsule device	BHIS	Bacteroides vulgatus	Bacteroidetes
101	FACS	in vitro community derived from capsule device	BHIS	Bacteroides vulgatus	Bacteroidetes
102	FACS	in vitro community derived from capsule device	BHIS	Bacteroides vulgatus	Bacteroidetes
103	FACS	in vitro community derived from capsule device	BHIS	Bacteroides vulgatus	Bacteroidetes
104	FACS	in vitro community derived from capsule device	BHIS	Bacteroides vulgatus	Bacteroidetes
105	FACS	in vitro community derived from capsule device	BHIS	Bacteroides vulgatus	Bacteroidetes
106	FACS	in vitro community derived from capsule device	BHIS	Bacteroides vulgatus	Bacteroidetes
107	FACS	in vitro community derived from capsule device	BHIS	Bacteroides vulgatus	Bacteroidetes
108	FACS	in vitro community derived from capsule device	BHIS	Bacteroides vulgatus	Bacteroidetes
109	FACS	in vitro community derived from capsule device	BHIS	Bacteroides vulgatus	Bacteroidetes
110	FACS	in vitro community derived from capsule device	BHIS	Bacteroides vulgatus	Bacteroidetes
111	FACS	in vitro community derived from capsule device	BHIS	Bacteroides vulgatus	Bacteroidetes
112	FACS	in vitro community derived from capsule device	BHIS	Bacteroides vulgatus	Bacteroidetes
113	FACS	in vitro community derived from capsule device	BHIS	Bacteroides vulgatus	Bacteroidetes
114	FACS	in vitro community derived from capsule device	BHIS	Bacteroides vulgatus	Bacteroidetes
115	FACS	in vitro community derived from capsule device	BHIS	Bacteroides vulgatus	Bacteroidetes
116	FACS	in vitro community derived from capsule device	BHIS	Bacteroides vulgatus	Bacteroidetes
117	FACS	in vitro community derived from capsule device	BHIS	Bacteroides vulgatus	Bacteroidetes
118	FACS	in vitro community derived from capsule device	BHIS	Bacteroides vulgatus	Bacteroidetes
119	FACS	in vitro community derived from capsule device	BHIS	Bacteroides vulgatus	Bacteroidetes
120	FACS	in vitro community derived from capsule device	BHIS	Bacteroides vulgatus	Bacteroidetes
121	FACS	in vitro community derived from capsule device	BHIS	Bacteroides vulgatus	Bacteroidetes
122	FACS	in vitro community derived from capsule device	BHIS	Bacteroides vulgatus	Bacteroidetes
123	FACS	in vitro community derived from capsule device	BHIS	Bacteroides vulgatus	Bacteroidetes
124	FACS	in vitro community derived from capsule device	BHIS	Bacteroides vulgatus	Bacteroidetes
125	FACS	in vitro community derived from capsule device	BHIS	Bacteroides vulgatus	Bacteroidetes
126	FACS	in vitro community derived from capsule device	BHIS	Bacteroides vulgatus	Bacteroidetes
127	FACS	in vitro community derived from capsule device	BHIS	Bacteroides vulgatus	Bacteroidetes
128	FACS	in vitro community derived from capsule device	BHIS	Bacteroides vulgatus	Bacteroidetes
146	Plating	human stool	BHI+5%Blood	Bifidobacterium adoelscentis	Actinobacteria
147	Plating	human stool	BHI+5%Blood	Bifidobacterium adoelscentis	Actinobacteria
148	Plating	human stool	BHI+5%Blood	Bifidobacterium adoelscentis	Actinobacteria
149	Plating	human stool	BHI+5%Blood	Bifidobacterium adoelscentis	Actinobacteria
150	Plating	human stool	BHI+5%Blood	Bifidobacterium adoelscentis	Actinobacteria
151	Plating	human stool	BHI+5%Blood	Bifidobacterium adoelscentis	Actinobacteria
152	Plating	human stool	BHI+5%Blood	Bifidobacterium adoelscentis	Actinobacteria
153	Plating	human stool	BHI+5%Blood	Bifidobacterium adoelscentis	Actinobacteria
154	Plating	human stool	BHI+5%Blood	Bifidobacterium adoelscentis	Actinobacteria
155	Plating	human stool	RCM	Bifidobacterium adoelscentis	Actinobacteria
156	Plating	human stool	RCM	Bifidobacterium adoelscentis	Actinobacteria
129	FACS	in vitro community derived from capsule device	BHIS	Bifidobacterium adoelscentis	Actinobacteria
130	FACS	in vitro community derived from capsule device	BHIS	Bifidobacterium adoelscentis	Actinobacteria
131	FACS	in vitro community derived from capsule device	BHIS	Bifidobacterium adoelscentis	Actinobacteria
132	FACS	in vitro community derived from capsule device	BHIS	Bifidobacterium adoelscentis	Actinobacteria
133	FACS	in vitro community derived from capsule device	BHIS	Bifidobacterium adoelscentis	Actinobacteria
134	FACS	in vitro community derived from capsule device	BHIS	Bifidobacterium adoelscentis	Actinobacteria
135	FACS	in vitro community derived from capsule device	BHIS	Bifidobacterium adoelscentis	Actinobacteria
136	FACS	in vitro community derived from capsule device	BHIS	Bifidobacterium adoelscentis	Actinobacteria
137	FACS	in vitro community derived from capsule device	BHIS	Bifidobacterium adoelscentis	Actinobacteria
138	FACS	in vitro community derived from capsule device	BHIS	Bifidobacterium adoelscentis	Actinobacteria
139	FACS	in vitro community derived from capsule device	BHIS	Bifidobacterium adoelscentis	Actinobacteria
140	FACS	in vitro community derived from capsule device	BHIS	Bifidobacterium adoelscentis	Actinobacteria
141	Plating	in vitro community derived from capsule device	BBE/LKC Biplate	Bifidobacterium adoelscentis	Actinobacteria
142	Plating	in vitro community derived from capsule device	BBE/LKC Biplate	Bifidobacterium adoelscentis	Actinobacteria
143	Plating	in vitro community derived from capsule device	BBE/LKC Biplate	Bifidobacterium adoelscentis	Actinobacteria
144	Plating	in vitro community derived from capsule device	BBE/LKC Biplate	Bifidobacterium adoelscentis	Actinobacteria
145	Plating	in vitro community derived from capsule device	BBE/LKC Biplate	Bifidobacterium adoelscentis	Actinobacteria
157	Plating	human stool	RCM	Bifidobacterium angulatum	Actinobacteria
158	Plating	human stool	BHI+5%Blood	Bifidobacterium callitrichidarum	Actinobacteria
159	Plating	human stool	BHI+5%Blood	Bifidobacterium callitrichidarum	Actinobacteria
160	Plating	human stool	BHI+5%Blood	Bifidobacterium callitrichidarum	Actinobacteria
161	Plating	human stool	RCM	Bifidobacterium callitrichidarum	Actinobacteria
162	Plating	human stool	RCM	Bifidobacterium callitrichidarum	Actinobacteria
163	Plating	human stool	RCM	Bifidobacterium callitrichidarum	Actinobacteria
164	Plating	human stool	RCM	Bifidobacterium longum subsp. suillum	Actinobacteria
165	Plating	human stool	RCM	Bifidobacterium longum subsp. suillum	Actinobacteria
166	Plating	human stool	RCM	Bifidobacterium longum subsp. suillum	Actinobacteria
167	Plating	human stool	RCM	Bifidobacterium longum subsp. suillum	Actinobacteria
168	Plating	human stool	RCM	Bifidobacterium longum subsp. suillum	Actinobacteria
169	FACS	in vitro community derived from capsule device	BHIS	Bifidobacterium pseudocatenulatum	Actinobacteria
170	FACS	in vitro community derived from capsule device	BHIS	Bifidobacterium pseudocatenulatum	Actinobacteria
171	FACS	in vitro community derived from capsule device	BHIS	Bifidobacterium pseudocatenulatum	Actinobacteria
172	FACS	in vitro community derived from capsule device	BHIS	Bifidobacterium pseudocatenulatum	Actinobacteria
173	FACS	in vitro community derived from capsule device	BHIS	Bifidobacterium pseudocatenulatum	Actinobacteria
174	FACS	in vitro community derived from capsule device	BHIS	Bifidobacterium pseudocatenulatum	Actinobacteria
175	FACS	in vitro community derived from capsule device	BHIS	Bifidobacterium pseudocatenulatum	Actinobacteria
176	FACS	in vitro community derived from capsule device	BHIS	Bifidobacterium pseudocatenulatum	Actinobacteria
177	FACS	in vitro community derived from capsule device	BHIS	Bifidobacterium pseudocatenulatum	Actinobacteria
178	FACS	in vitro community derived from capsule device	BHIS	Bifidobacterium pseudocatenulatum	Actinobacteria
179	FACS	in vitro community derived from capsule device	BHIS	Bifidobacterium pseudocatenulatum	Actinobacteria
180	FACS	in vitro community derived from capsule device	BHIS	Bifidobacterium pseudocatenulatum	Actinobacteria
181	FACS	in vitro community derived from capsule device	BHIS	Bifidobacterium pseudocatenulatum	Actinobacteria
182	FACS	in vitro community derived from capsule device	BHIS	Bifidobacterium pseudocatenulatum	Actinobacteria
183	FACS	in vitro community derived from capsule device	BHIS	Bifidobacterium pseudocatenulatum	Actinobacteria
184	Plating	in vitro community derived from capsule device	BBE/LKC Biplate	Bifidobacterium pseudocatenulatum	Actinobacteria
185	FACS	in vitro community derived from capsule device	BHIS	Bifidobacterium pseudocatenulatum	Actinobacteria
186	FACS	in vitro community derived from capsule device	BHIS	Bifidobacterium pseudocatenulatum	Actinobacteria
187	FACS	in vitro community derived from capsule device	BHIS	Bifidobacterium pseudocatenulatum	Actinobacteria
188	FACS	in vitro community derived from capsule device	BHIS	Bifidobacterium pseudocatenulatum	Actinobacteria
189	FACS	in vitro community derived from capsule device	BHIS	Bifidobacterium pseudocatenulatum	Actinobacteria
190	FACS	in vitro community derived from capsule device	BHIS	Bifidobacterium pseudocatenulatum	Actinobacteria
191	FACS	in vitro community derived from capsule device	BHIS	Bifidobacterium pseudocatenulatum	Actinobacteria
192	FACS	in vitro community derived from capsule device	BHIS	Bifidobacterium pseudocatenulatum	Actinobacteria
193	FACS	in vitro community derived from capsule device	BHIS	Bifidobacterium pseudocatenulatum	Actinobacteria
194	FACS	in vitro community derived from capsule device	BHIS	Bifidobacterium pseudocatenulatum	Actinobacteria
195	FACS	in vitro community derived from capsule device	BHIS	Bifidobacterium pseudocatenulatum	Actinobacteria
196	FACS	in vitro community derived from capsule device	BHIS	Bifidobacterium pseudocatenulatum	Actinobacteria
197	FACS	in vitro community derived from capsule device	BHIS	Bifidobacterium pseudocatenulatum	Actinobacteria
198	FACS	in vitro community derived from capsule device	BHIS	Bifidobacterium pseudocatenulatum	Actinobacteria
199	FACS	in vitro community derived from capsule device	BHIS	Bifidobacterium pseudocatenulatum	Actinobacteria
200	FACS	in vitro community derived from capsule device	BHIS	Bifidobacterium pseudocatenulatum	Actinobacteria
201	FACS	in vitro community derived from capsule device	BHIS	Bifidobacterium pseudocatenulatum	Actinobacteria
202	FACS	in vitro community derived from capsule device	BHIS	Bifidobacterium pseudocatenulatum	Actinobacteria
203	FACS	in vitro community derived from capsule device	BHIS	Bifidobacterium pseudocatenulatum	Actinobacteria
204	FACS	in vitro community derived from capsule device	BHIS	Bifidobacterium pseudocatenulatum	Actinobacteria
205	FACS	in vitro community derived from capsule device	BHIS	Bifidobacterium pseudocatenulatum	Actinobacteria
206	FACS	in vitro community derived from capsule device	BHIS	Bifidobacterium pseudocatenulatum	Actinobacteria
207	FACS	in vitro community derived from capsule device	BHIS	Bifidobacterium pseudocatenulatum	Actinobacteria
208	FACS	in vitro community derived from capsule device	BHIS	Bifidobacterium pseudocatenulatum	Actinobacteria
209	FACS	in vitro community derived from capsule device	BHIS	Bifidobacterium pseudocatenulatum	Actinobacteria
210	FACS	in vitro community derived from capsule device	BHIS	Bifidobacterium pseudocatenulatum	Actinobacteria
211	FACS	in vitro community derived from capsule device	BHIS	Bifidobacterium pseudocatenulatum	Actinobacteria
212	FACS	in vitro community derived from capsule device	BHIS	Bifidobacterium pseudocatenulatum	Actinobacteria
213	FACS	in vitro community derived from capsule device	BHIS	Bifidobacterium pseudocatenulatum	Actinobacteria
214	FACS	in vitro community derived from capsule device	BHIS	Bifidobacterium pseudocatenulatum	Actinobacteria
215	FACS	in vitro community derived from capsule device	BHIS	Bifidobacterium pseudocatenulatum	Actinobacteria
216	FACS	in vitro community derived from capsule device	BHIS	Bifidobacterium pseudocatenulatum	Actinobacteria
217	FACS	in vitro community derived from capsule device	BHIS	Bifidobacterium pseudocatenulatum	Actinobacteria
218	FACS	in vitro community derived from capsule device	BHIS	Bifidobacterium pseudocatenulatum	Actinobacteria
219	FACS	in vitro community derived from capsule device	BHIS	Bifidobacterium pseudocatenulatum	Actinobacteria
220	FACS	in vitro community derived from capsule device	BHIS	Bifidobacterium pseudocatenulatum	Actinobacteria
221	FACS	in vitro community derived from capsule device	BHIS	Bifidobacterium pseudocatenulatum	Actinobacteria
222	FACS	in vitro community derived from capsule device	BHIS	Bifidobacterium pseudocatenulatum	Actinobacteria
223	FACS	in vitro community derived from capsule device	BHIS	Bifidobacterium pseudocatenulatum	Actinobacteria
224	FACS	in vitro community derived from capsule device	BHIS	Bifidobacterium pseudocatenulatum	Actinobacteria
225	FACS	in vitro community derived from capsule device	BHIS	Bifidobacterium pseudocatenulatum	Actinobacteria
226	FACS	in vitro community derived from capsule device	BHIS	Bifidobacterium pseudocatenulatum	Actinobacteria
227	FACS	in vitro community derived from capsule device	BHIS	Bifidobacterium pseudocatenulatum	Actinobacteria
228	FACS	in vitro community derived from capsule device	BHIS	Bifidobacterium pseudocatenulatum	Actinobacteria
229	FACS	in vitro community derived from capsule device	BHIS	Bifidobacterium pseudocatenulatum	Actinobacteria
230	FACS	in vitro community derived from capsule device	BHIS	Bifidobacterium pseudocatenulatum	Actinobacteria
231	FACS	in vitro community derived from capsule device	BHIS	Bifidobacterium pseudocatenulatum	Actinobacteria
232	FACS	in vitro community derived from capsule device	BHIS	Bifidobacterium pseudocatenulatum	Actinobacteria
233	FACS	in vitro community derived from capsule device	BHIS	Bifidobacterium pseudocatenulatum	Actinobacteria
234	FACS	in vitro community derived from capsule device	BHIS	Bifidobacterium pseudocatenulatum	Actinobacteria
235	FACS	in vitro community derived from capsule device	BHIS	Bifidobacterium pseudocatenulatum	Actinobacteria
236	FACS	in vitro community derived from capsule device	BHIS	Bifidobacterium pseudocatenulatum	Actinobacteria
237	FACS	in vitro community derived from capsule device	BHIS	Bifidobacterium pseudocatenulatum	Actinobacteria
238	FACS	in vitro community derived from capsule device	BHIS	Bifidobacterium pseudocatenulatum	Actinobacteria
239	FACS	in vitro community derived from capsule device	BHIS	Bifidobacterium pseudocatenulatum	Actinobacteria
240	FACS	in vitro community derived from capsule device	BHIS	Bifidobacterium pseudocatenulatum	Actinobacteria
241	FACS	in vitro community derived from capsule device	BHIS	Bifidobacterium pseudocatenulatum	Actinobacteria
242	FACS	in vitro community derived from capsule device	BHIS	Bifidobacterium pseudocatenulatum	Actinobacteria
243	FACS	in vitro community derived from capsule device	BHIS	Bifidobacterium pseudocatenulatum	Actinobacteria
244	FACS	in vitro community derived from capsule device	BHIS	Bifidobacterium pseudocatenulatum	Actinobacteria
245	FACS	in vitro community derived from capsule device	BHIS	Bifidobacterium pseudocatenulatum	Actinobacteria
246	FACS	in vitro community derived from capsule device	BHIS	Bifidobacterium pseudocatenulatum	Actinobacteria
247	FACS	in vitro community derived from capsule device	BHIS	Bifidobacterium pseudocatenulatum	Actinobacteria
248	FACS	in vitro community derived from capsule device	BHIS	Bifidobacterium pseudocatenulatum	Actinobacteria
249	FACS	in vitro community derived from capsule device	BHIS	Bifidobacterium pseudocatenulatum	Actinobacteria
250	FACS	in vitro community derived from capsule device	BHIS	Bifidobacterium pseudocatenulatum	Actinobacteria
251	FACS	in vitro community derived from capsule device	BHIS	Bifidobacterium pseudocatenulatum	Actinobacteria
252	FACS	in vitro community derived from capsule device	BHIS	Bifidobacterium pseudocatenulatum	Actinobacteria
253	FACS	in vitro community derived from capsule device	BHIS	Bifidobacterium pseudocatenulatum	Actinobacteria
254	FACS	in vitro community derived from capsule device	BHIS	Bifidobacterium pseudocatenulatum	Actinobacteria
255	FACS	in vitro community derived from capsule device	BHIS	Bifidobacterium pseudocatenulatum	Actinobacteria
256	FACS	in vitro community derived from capsule device	BHIS	Bifidobacterium pseudocatenulatum	Actinobacteria
257	FACS	in vitro community derived from capsule device	BHIS	Bifidobacterium pseudocatenulatum	Actinobacteria
258	FACS	in vitro community derived from capsule device	BHIS	Bifidobacterium pseudocatenulatum	Actinobacteria
259	FACS	in vitro community derived from capsule device	BHIS	Bifidobacterium pseudocatenulatum	Actinobacteria
260	FACS	in vitro community derived from capsule device	BHIS	Bifidobacterium pseudocatenulatum	Actinobacteria
261	FACS	in vitro community derived from capsule device	BHIS	Bifidobacterium pseudocatenulatum	Actinobacteria
262	FACS	in vitro community derived from capsule device	BHIS	Bifidobacterium pseudocatenulatum	Actinobacteria
263	FACS	in vitro community derived from capsule device	BHIS	Bifidobacterium pseudocatenulatum	Actinobacteria
268	Plating	human stool	RCM	Collinsella aerofaciens	Actinobacteria
264	FACS	in vitro community derived from capsule device	BHIS	Collinsella aerofaciens	Actinobacteria
265	FACS	in vitro community derived from capsule device	BHIS	Collinsella aerofaciens	Actinobacteria
266	FACS	in vitro community derived from capsule device	BHIS	Collinsella aerofaciens	Actinobacteria
267	FACS	in vitro community derived from capsule device	BHIS	Collinsella aerofaciens	Actinobacteria
269	FACS	in vitro community derived from capsule device	BHIS	Collinsella aerofaciens	Actinobacteria
270	Plating	human stool	BHI+5%Blood	Dorea longicatena	Firmicutes
271	FACS	in vitro community derived from capsule device	BHIS	Duodenibacillus massiliensis	Proteobacteria
272	Plating	human stool	BHI+5%Blood	Enterococcus saigonensis	Firmicutes
273	Plating	capsule device from human	RCMS	Gemella sanguinis	Firmicutes
274	Plating	capsule device from human	RCMS	Gemella sanguinis	Firmicutes
275	Plating	capsule device from human	RCMS	Gemella taiwanensis	Firmicutes
276	Plating	capsule device from human	RCMS	Gemella taiwanensis	Firmicutes
277	Plating	capsule device from human	RCMS	Granulicatella adiacens	Firmicutes
278	FACS	in vitro community derived from capsule device	BHIS	Lactobacillus paracasei	Firmicutes
279	FACS	in vitro community derived from capsule device	BHIS	Lactobacillus paracasei	Firmicutes
280	FACS	in vitro community derived from capsule device	BHIS	Lactobacillus paracasei	Firmicutes
281	FACS	in vitro community derived from capsule device	BHIS	Lactobacillus paracasei	Firmicutes
282	FACS	in vitro community derived from capsule device	BHIS	Lactobacillus paracasei	Firmicutes
283	FACS	in vitro community derived from capsule device	BHIS	Lactobacillus paracasei	Firmicutes
284	FACS	in vitro community derived from capsule device	BHIS	Lactobacillus paracasei	Firmicutes
285	FACS	in vitro community derived from capsule device	BHIS	Lactobacillus paracasei	Firmicutes
286	FACS	in vitro community derived from capsule device	BHIS	Lactobacillus paracasei	Firmicutes
287	FACS	in vitro community derived from capsule device	BHIS	Lactobacillus paracasei subsp. tolerans	Firmicutes
288	FACS	in vitro community derived from capsule device	BHIS	Lactobacillus paracasei subsp. tolerans	Firmicutes
289	FACS	in vitro community derived from capsule device	BHIS	Lactobacillus paracasei subsp. tolerans	Firmicutes
290	FACS	in vitro community derived from capsule device	BHIS	Lactobacillus paracasei subsp. tolerans	Firmicutes
291	FACS	in vitro community derived from capsule device	BHIS	Lactobacillus paracasei subsp. tolerans	Firmicutes
292	FACS	in vitro community derived from capsule device	BHIS	Lactobacillus rhamnosus	Firmicutes
293	FACS	in vitro community derived from capsule device	BHIS	Lactobacillus rhamnosus	Firmicutes
294	FACS	in vitro community derived from capsule device	BHIS	Lactobacillus rhamnosus	Firmicutes
295	FACS	in vitro community derived from capsule device	BHIS	Lactobacillus rhamnosus	Firmicutes
296	FACS	in vitro community derived from capsule device	BHIS	Lactobacillus rhamnosus	Firmicutes
297	FACS	in vitro community derived from capsule device	BHIS	Lactobacillus rhamnosus	Firmicutes
298	FACS	in vitro community derived from capsule device	BHIS	Lactobacillus rhamnosus	Firmicutes
299	FACS	in vitro community derived from capsule device	BHIS	Lactobacillus rhamnosus	Firmicutes
300	FACS	in vitro community derived from capsule device	BHIS	Lactobacillus rhamnosus	Firmicutes
301	FACS	in vitro community derived from capsule device	BHIS	Lactobacillus ruminis	Firmicutes
302	FACS	in vitro community derived from capsule device	BHIS	Parabacteroides distasonis	Bacteroidetes
303	FACS	in vitro community derived from capsule device	BHIS	Parabacteroides distasonis	Bacteroidetes
304	FACS	in vitro community derived from capsule device	BHIS	Parabacteroides distasonis	Bacteroidetes
305	FACS	in vitro community derived from capsule device	BHIS	Parabacteroides distasonis	Bacteroidetes
306	FACS	in vitro community derived from capsule device	BHIS	Parabacteroides distasonis	Bacteroidetes
307	FACS	in vitro community derived from capsule device	BHIS	Parabacteroides distasonis	Bacteroidetes
308	FACS	in vitro community derived from capsule device	BHIS	Parabacteroides distasonis	Bacteroidetes
309	FACS	in vitro community derived from capsule device	BHIS	Parabacteroides distasonis	Bacteroidetes
310	FACS	in vitro community derived from capsule device	BHIS	Parabacteroides distasonis	Bacteroidetes
311	FACS	in vitro community derived from capsule device	BHIS	Parabacteroides distasonis	Bacteroidetes
312	FACS	in vitro community derived from capsule device	BHIS	Parabacteroides distasonis	Bacteroidetes
313	FACS	in vitro community derived from capsule device	BHIS	Parabacteroides distasonis	Bacteroidetes
314	FACS	in vitro community derived from capsule device	BHIS	Parabacteroides distasonis	Bacteroidetes
315	FACS	in vitro community derived from capsule device	BHIS	Parabacteroides distasonis	Bacteroidetes
316	FACS	in vitro community derived from capsule device	BHIS	Parabacteroides distasonis	Bacteroidetes
317	FACS	in vitro community derived from capsule device	BHIS	Parabacteroides distasonis	Bacteroidetes
318	FACS	in vitro community derived from capsule device	BHIS	Parabacteroides distasonis	Bacteroidetes
319	FACS	in vitro community derived from capsule device	BHIS	Parabacteroides distasonis	Bacteroidetes
320	FACS	in vitro community derived from capsule device	BHIS	Parabacteroides distasonis	Bacteroidetes
321	FACS	in vitro community derived from capsule device	BHIS	Parabacteroides distasonis	Bacteroidetes
322	FACS	in vitro community derived from capsule device	BHIS	Parabacteroides distasonis	Bacteroidetes
323	FACS	in vitro community derived from capsule device	BHIS	Parabacteroides distasonis	Bacteroidetes
324	FACS	in vitro community derived from capsule device	BHIS	Parabacteroides distasonis	Bacteroidetes
325	FACS	in vitro community derived from capsule device	BHIS	Parabacteroides distasonis	Bacteroidetes
326	FACS	in vitro community derived from capsule device	BHIS	Parabacteroides distasonis	Bacteroidetes
327	FACS	in vitro community derived from capsule device	BHIS	Parabacteroides distasonis	Bacteroidetes
328	FACS	in vitro community derived from capsule device	BHIS	Parabacteroides distasonis	Bacteroidetes
329	FACS	in vitro community derived from capsule device	BHIS	Parabacteroides distasonis	Bacteroidetes
330	FACS	in vitro community derived from capsule device	BHIS	Parabacteroides distasonis	Bacteroidetes
331	FACS	in vitro community derived from capsule device	BHIS	Parabacteroides distasonis	Bacteroidetes
332	FACS	in vitro community derived from capsule device	BHIS	Parabacteroides distasonis	Bacteroidetes
333	FACS	in vitro community derived from capsule device	BHIS	Parabacteroides distasonis	Bacteroidetes
334	FACS	in vitro community derived from capsule device	BHIS	Parabacteroides distasonis	Bacteroidetes
335	FACS	in vitro community derived from capsule device	BHIS	Parabacteroides distasonis	Bacteroidetes
336	FACS	in vitro community derived from capsule device	BHIS	Parabacteroides distasonis	Bacteroidetes
337	FACS	in vitro community derived from capsule device	BHIS	Parabacteroides distasonis	Bacteroidetes
338	FACS	in vitro community derived from capsule device	BHIS	Parabacteroides distasonis	Bacteroidetes
339	FACS	in vitro community derived from capsule device	BHIS	Parabacteroides distasonis	Bacteroidetes
340	FACS	in vitro community derived from capsule device	BHIS	Parabacteroides distasonis	Bacteroidetes
341	FACS	in vitro community derived from capsule device	BHIS	Parabacteroides distasonis	Bacteroidetes
342	FACS	in vitro community derived from capsule device	BHIS	Parabacteroides distasonis	Bacteroidetes
343	FACS	in vitro community derived from capsule device	BHIS	Parabacteroides distasonis	Bacteroidetes
344	FACS	in vitro community derived from capsule device	BHIS	Parabacteroides distasonis	Bacteroidetes
345	FACS	in vitro community derived from capsule device	BHIS	Parabacteroides distasonis	Bacteroidetes
346	FACS	in vitro community derived from capsule device	BHIS	Parabacteroides distasonis	Bacteroidetes
347	FACS	in vitro community derived from capsule device	BHIS	Parabacteroides distasonis	Bacteroidetes
348	FACS	in vitro community derived from capsule device	BHIS	Parabacteroides distasonis	Bacteroidetes
349	FACS	in vitro community derived from capsule device	BHIS	Parabacteroides distasonis	Bacteroidetes
350	Plating	in vitro community derived from capsule device	BBE/LKC Biplate	Parabacteroides distasonis	Bacteroidetes
351	Plating	in vitro community derived from capsule device	BBE/LKC Biplate	Parabacteroides distasonis	Bacteroidetes
352	FACS	in vitro community derived from capsule device	BHIS	Parabacteroides distasonis	Bacteroidetes
353	FACS	in vitro community derived from capsule device	BHIS	Parabacteroides distasonis	Bacteroidetes
354	FACS	in vitro community derived from capsule device	BHIS	Parabacteroides distasonis	Bacteroidetes
355	FACS	in vitro community derived from capsule device	BHIS	Parabacteroides distasonis	Bacteroidetes
356	FACS	in vitro community derived from capsule device	BHIS	Parabacteroides distasonis	Bacteroidetes
357	FACS	in vitro community derived from capsule device	BHIS	Parabacteroides distasonis	Bacteroidetes
358	FACS	in vitro community derived from capsule device	BHIS	Parabacteroides distasonis	Bacteroidetes
359	FACS	in vitro community derived from capsule device	BHIS	Parabacteroides distasonis	Bacteroidetes
360	FACS	in vitro community derived from capsule device	BHIS	Parabacteroides distasonis	Bacteroidetes
361	FACS	in vitro community derived from capsule device	BHIS	Parabacteroides distasonis	Bacteroidetes
362	FACS	in vitro community derived from capsule device	BHIS	Parabacteroides distasonis	Bacteroidetes
363	FACS	in vitro community derived from capsule device	BHIS	Parabacteroides distasonis	Bacteroidetes
364	FACS	in vitro community derived from capsule device	BHIS	Parabacteroides distasonis	Bacteroidetes
365	FACS	in vitro community derived from capsule device	BHIS	Parabacteroides distasonis	Bacteroidetes
366	FACS	in vitro community derived from capsule device	BHIS	Parabacteroides distasonis	Bacteroidetes
367	FACS	in vitro community derived from capsule device	BHIS	Parabacteroides distasonis	Bacteroidetes
368	FACS	in vitro community derived from capsule device	BHIS	Parabacteroides distasonis	Bacteroidetes
369	FACS	in vitro community derived from capsule device	BHIS	Parabacteroides distasonis	Bacteroidetes
370	FACS	in vitro community derived from capsule device	BHIS	Parabacteroides distasonis	Bacteroidetes
371	FACS	in vitro community derived from capsule device	BHIS	Parabacteroides distasonis	Bacteroidetes
372	FACS	in vitro community derived from capsule device	BHIS	Parabacteroides distasonis	Bacteroidetes
373	FACS	in vitro community derived from capsule device	BHIS	Parabacteroides distasonis	Bacteroidetes
374	FACS	in vitro community derived from capsule device	BHIS	Parabacteroides merdae	Bacteroidetes
375	FACS	in vitro community derived from capsule device	BHIS	Parabacteroides merdae	Bacteroidetes
376	FACS	in vitro community derived from capsule device	BHIS	Parabacteroides merdae	Bacteroidetes
377	FACS	in vitro community derived from capsule device	BHIS	Parabacteroides merdae	Bacteroidetes
378	FACS	in vitro community derived from capsule device	BHIS	Parabacteroides merdae	Bacteroidetes
379	FACS	in vitro community derived from capsule device	BHIS	Parabacteroides merdae	Bacteroidetes
380	FACS	in vitro community derived from capsule device	BHIS	Parabacteroides merdae	Bacteroidetes
381	FACS	in vitro community derived from capsule device	BHIS	Phascolarctobacterium faecium	Firmicutes
382	FACS	in vitro community derived from capsule device	BHIS	Phascolarctobacterium faecium	Firmicutes
383	FACS	in vitro community derived from capsule device	BHIS	Phascolarctobacterium faecium	Firmicutes
384	FACS	in vitro community derived from capsule device	BHIS	Phascolarctobacterium faecium	Firmicutes
385	Plating	capsule device from human	RCMS	Staphylococcus epidermidis	Firmicutes
386	Plating	capsule device from human	RCMS	Staphylococcus epidermidis	Firmicutes
387	Plating	capsule device from human	RCMS	Streptococcus australis	Firmicutes
388	Plating	capsule device from human	RCMS	Streptococcus australis	Firmicutes
389	Plating	capsule device from human	RCMS	Streptococcus australis	Firmicutes
390	Plating	capsule device from human	RCMS	Streptococcus cristatus	Firmicutes
391	Plating	capsule device from human	RCMS	Streptococcus cristatus	Firmicutes
392	Plating	capsule device from human	RCMS	Streptococcus cristatus	Firmicutes
393	Plating	capsule device from human	RCMS	Streptococcus cristatus	Firmicutes
396	Plating	capsule device from human	RCMS	Streptococcus infantis	Firmicutes
397	Plating	capsule device from human	RCMS	Streptococcus infantis	Firmicutes
398	Plating	capsule device from human	RCMS	Streptococcus infantis	Firmicutes
399	Plating	capsule device from human	RCMS	Streptococcus infantis	Firmicutes
400	Plating	capsule device from human	RCMS	Streptococcus infantis	Firmicutes
401	Plating	capsule device from human	RCMS	Streptococcus infantis	Firmicutes
402	Plating	capsule device from human	RCMS	Streptococcus infantis	Firmicutes
403	Plating	capsule device from human	RCMS	Streptococcus infantis	Firmicutes
404	Plating	capsule device from human	RCMS	Streptococcus infantis	Firmicutes
394	FACS	in vitro community derived from capsule device	BHIS	Streptococcus infantis	Firmicutes
395	FACS	in vitro community derived from capsule device	BHIS	Streptococcus infantis	Firmicutes
405	Plating	capsule device from human	RCMS	Streptococcus mitis	Firmicutes
406	Plating	capsule device from human	RCMS	Streptococcus mitis	Firmicutes
407	Plating	capsule device from human	RCMS	Streptococcus oralis	Firmicutes
408	Plating	capsule device from human	RCMS	Streptococcus oralis subsp. Tigurinus	Firmicutes
409	Plating	capsule device from human	RCMS	Streptococcus parasanguinis	Firmicutes
410	Plating	capsule device from human	RCMS	Streptococcus parasanguinis	Firmicutes
414	Plating	capsule device from human	RCMS	Streptococcus rubneri	Firmicutes
415	Plating	capsule device from human	RCMS	Streptococcus rubneri	Firmicutes
413	Plating	human stool	BHI+5%Blood	Streptococcus rubneri	Firmicutes
411	FACS	in vitro community derived from capsule device	BHIS	Streptococcus rubneri	Firmicutes
412	FACS	in vitro community derived from capsule device	BHIS	Streptococcus rubneri	Firmicutes
416	Plating	capsule device from human	RCMS	Streptococcus salivarius	Firmicutes
417	Plating	capsule device from human	RCMS	Streptococcus sanguinis	Firmicutes
418	Plating	capsule device from human	RCMS	Streptococcus sobrinus	Firmicutes
419	Plating	capsule device from human	RCMS	Streptococcus sobrinus	Firmicutes
420	Plating	capsule device from human	RCMS	Streptococcus sp. JS71	Firmicutes
421	Plating	capsule device from human	RCMS	Streptococcus sp. JS71	Firmicutes
422	Plating	capsule device from human	RCMS	Streptococcus sp. JS71	Firmicutes
423	Plating	capsule device from human	RCMS	Streptococcus sp. JS71	Firmicutes
424	Plating	capsule device from human	RCMS	Streptococcus sp. JS71	Firmicutes
425	Plating	capsule device from human	RCMS	Streptococcus sp. KCOM 2412	Firmicutes
426	Plating	capsule device from human	RCMS	Streptococcus thermophilus	Firmicutes
427	Plating	capsule device from human	RCMS	Streptococcus thermophilus	Firmicutes
428	Plating	capsule device from human	RCMS	Streptococcus thermophilus	Firmicutes
429	Plating	capsule device from human	RCMS	Streptococcus thermophilus	Firmicutes
430	Plating	capsule device from human	RCMS	Streptococcus thermophilus	Firmicutes
431	Plating	capsule device from human	RCMS	Streptococcus thermophilus	Firmicutes
432	FACS	in vitro community derived from capsule device	BHIS	Sutterella sp. KGMB03119	Proteobacteria
433	FACS	in vitro community derived from capsule device	BHIS	Sutterella timonensis	Proteobacteria
434	FACS	in vitro community derived from capsule device	BHIS	Sutterella wadsworthensis	Proteobacteria
435	FACS	in vitro community derived from capsule device	BHIS	Sutterella wadsworthensis	Proteobacteria
436	FACS	in vitro community derived from capsule device	BHIS	Sutterella wadsworthensis	Proteobacteria
437	FACS	in vitro community derived from capsule device	BHIS	Sutterella wadsworthensis	Proteobacteria
438	FACS	in vitro community derived from capsule device	BHIS	Sutterella wadsworthensis	Proteobacteria
439	FACS	in vitro community derived from capsule device	BHIS	Sutterella wadsworthensis	Proteobacteria
440	FACS	in vitro community derived from capsule device	BHIS	Sutterella wadsworthensis	Proteobacteria
441	FACS	in vitro community derived from capsule device	BHIS	Sutterella wadsworthensis	Proteobacteria
442	FACS	in vitro community derived from capsule device	BHIS	Sutterella wadsworthensis	Proteobacteria
443	FACS	in vitro community derived from capsule device	BHIS	Sutterella wadsworthensis	Proteobacteria
444	FACS	in vitro community derived from capsule device	BHIS	Sutterella wadsworthensis	Proteobacteria
445	FACS	in vitro community derived from capsule device	BHIS	Sutterella wadsworthensis	Proteobacteria
446	FACS	in vitro community derived from capsule device	BHIS	Sutterella wadsworthensis	Proteobacteria
447	FACS	in vitro community derived from capsule device	BHIS	Sutterella wadsworthensis	Proteobacteria
448	FACS	in vitro community derived from capsule device	BHIS	Sutterella wadsworthensis	Proteobacteria
449	FACS	in vitro community derived from capsule device	BHIS	Sutterella wadsworthensis	Proteobacteria
450	FACS	in vitro community derived from capsule device	BHIS	Sutterella wadsworthensis	Proteobacteria
451	FACS	in vitro community derived from capsule device	BHIS	Sutterella wadsworthensis	Proteobacteria
452	FACS	in vitro community derived from capsule device	BHIS	Sutterella wadsworthensis	Proteobacteria
453	FACS	in vitro community derived from capsule device	BHIS	Sutterella wadsworthensis	Proteobacteria
454	FACS	in vitro community derived from capsule device	BHIS	Sutterella wadsworthensis	Proteobacteria
455	FACS	in vitro community derived from capsule device	BHIS	Sutterella wadsworthensis	Proteobacteria
456	FACS	in vitro community derived from capsule device	BHIS	Sutterella wadsworthensis	Proteobacteria
457	FACS	in vitro community derived from capsule device	BHIS	Sutterella wadsworthensis	Proteobacteria
458	FACS	in vitro community derived from capsule device	BHIS	Sutterella wadsworthensis	Proteobacteria
459	FACS	in vitro community derived from capsule device	BHIS	Sutterella wadsworthensis	Proteobacteria
460	FACS	in vitro community derived from capsule device	BHIS	Sutterella wadsworthensis	Proteobacteria
461	FACS	in vitro community derived from capsule device	BHIS	Sutterella wadsworthensis	Proteobacteria
462	FACS	in vitro community derived from capsule device	BHIS	Sutterella wadsworthensis	Proteobacteria
463	FACS	in vitro community derived from capsule device	BHIS	Sutterella wadsworthensis	Proteobacteria
464	FACS	in vitro community derived from capsule device	BHIS	Sutterella wadsworthensis	Proteobacteria
465	FACS	in vitro community derived from capsule device	BHIS	Sutterella wadsworthensis	Proteobacteria
466	FACS	in vitro community derived from capsule device	BHIS	Sutterella wadsworthensis	Proteobacteria
467	FACS	in vitro community derived from capsule device	BHIS	Sutterella wadsworthensis	Proteobacteria
468	FACS	in vitro community derived from capsule device	BHIS	Sutterella wadsworthensis	Proteobacteria
469	FACS	in vitro community derived from capsule device	BHIS	Sutterella wadsworthensis	Proteobacteria
470	FACS	in vitro community derived from capsule device	BHIS	Sutterella wadsworthensis	Proteobacteria
471	FACS	in vitro community derived from capsule device	BHIS	Sutterella wadsworthensis	Proteobacteria
472	FACS	in vitro community derived from capsule device	BHIS	Sutterella wadsworthensis	Proteobacteria
473	FACS	in vitro community derived from capsule device	BHIS	Sutterella wadsworthensis	Proteobacteria
474	FACS	in vitro community derived from capsule device	BHIS	Sutterella wadsworthensis	Proteobacteria
475	FACS	in vitro community derived from capsule device	BHIS	Sutterella wadsworthensis	Proteobacteria
476	FACS	in vitro community derived from capsule device	BHIS	Sutterella wadsworthensis	Proteobacteria
477	FACS	in vitro community derived from capsule device	BHIS	Sutterella wadsworthensis	Proteobacteria
478	FACS	in vitro community derived from capsule device	BHIS	Sutterella wadsworthensis	Proteobacteria
479	FACS	in vitro community derived from capsule device	BHIS	Sutterella wadsworthensis	Proteobacteria
480	FACS	in vitro community derived from capsule device	BHIS	Sutterella wadsworthensis	Proteobacteria
481	FACS	in vitro community derived from capsule device	BHIS	Sutterella wadsworthensis	Proteobacteria
482	FACS	in vitro community derived from capsule device	BHIS	Sutterella wadsworthensis	Proteobacteria
483	Plating	capsule device from human	RCMS	Veillonella atypica	Proteobacteria
484	Plating	capsule device from human	RCMS	Veillonella atypica	Proteobacteria
485	Plating	capsule device from human	RCMS	Veillonella atypica	Proteobacteria
488	Plating	capsule device from human	RCMS	Veillonella infantium	Proteobacteria
489	Plating	capsule device from human	RCMS	Veillonella infantium	Proteobacteria
486	FACS	in vitro community derived from capsule device	BHIS	Veillonella infantium	Proteobacteria
487	FACS	in vitro community derived from capsule device	BHIS	Veillonella infantium	Proteobacteria

## Sheet: Supplemental Table 3
Supplemental Table 3: Analysis of MAGs. CheckM output for all MAGs to assess their completeness and contamination.
bin_name	min_len	avg_len	max_len	num_genes	kingdom	phylum	class	order	family	genus	species	classification_method	Completeness	Contamination	Strain_heterogeneity	checkm_score	#_predicted_rRNA_genes	GC(%)
C15_1.bin.19	2503	4829.7	19920	2627	d__Bacteria	p__Firmicutes_A	c__Clostridia	o__Oscillospirales	f__Ruminococcaceae	g__Faecalibacterium	s__Faecalibacterium prausnitzii_K	ANI	79	23.59	60.38	-38.95	1 + 1 part	59.47
G21_1.bin.1	2504	5567.1	44011	2517	d__Bacteria	p__Firmicutes_A	c__Clostridia	o__Oscillospirales	f__Ruminococcaceae	g__Faecalibacterium	s__Faecalibacterium prausnitzii_E	taxonomic classification defined by topology and ANI	78.91	22.32	93.75	-32.69	2 + 0 part	60.77
C1_2.bin.32	2509	5805.5	45078	2444	d__Bacteria	p__Actinobacteriota	c__Coriobacteriia	o__Coriobacteriales	f__Coriobacteriaceae	g__Collinsella	s__	taxonomic classification defined by topology and ANI	79.9	20.36	91.89	-21.9	2 + 0 part	60.12
K9_2.bin.35	2522	10690.5	58008	3062	d__Bacteria	p__Bacteroidota	c__Bacteroidia	o__Flavobacteriales	f__Flavobacteriaceae	g__Capnocytophaga	s__	taxonomic classification defined by topology and ANI	95.71	23.37	31.15	-21.14	1 + 0 part	38.38
J9_2.bin.3	2508	7113.6	64776	3017	d__Bacteria	p__Firmicutes_A	c__Clostridia	o__Lachnospirales	f__Lachnospiraceae	g__Dorea	s__Dorea longicatena	taxonomic classification defined by topology and ANI	84.81	20.78	15.71	-19.09	0 + 0 part	41.94
L23_1.bin.3	2500	8864.1	62080	5363	d__Bacteria	p__Firmicutes_A	c__Clostridia	o__Lachnospirales	f__Lachnospiraceae	g__Blautia_A	s__Blautia_A obeum	taxonomic classification defined by topology and ANI	94.48	22.15	32.08	-16.27	0 + 0 part	41.47
A15_2.bin.4	2503	5604.5	30858	2669	d__Bacteria	p__Firmicutes	c__Bacilli	o__Erysipelotrichales	f__Erysipelatoclostridiaceae	g__Catenibacterium	s__Catenibacterium mitsuokai	taxonomic classification defined by topology and ANI	83.69	18.71	100	-9.86	0 + 2 part	33.92
F23_1.bin.10	2519	7941.5	39983	2946	d__Bacteria	p__Firmicutes_A	c__Clostridia	o__Lachnospirales	f__Lachnospiraceae	g__Dorea	s__Dorea longicatena	taxonomic classification defined by topology and ANI	94.74	20.83	40.54	-9.41	0 + 0 part	42.08
E6_2.bin.21	2500	5489.5	38713	1877	d__Bacteria	p__Firmicutes_C	c__Negativicutes	o__Veillonellales	f__Veillonellaceae	g__Veillonella	s__Veillonella rogosae	taxonomic classification defined by topology and ANI	81.96	18.1	52.78	-8.54	3 + 0 part	39.53
K3_1.bin.3	2899	39170.8	286369	4509	d__Bacteria	p__Bacteroidota	c__Bacteroidia	o__Bacteroidales	f__Bacteroidaceae	g__Bacteroides_B	s__	ANI	81.03	17.24	75	-5.17	4 + 4 part	41.75
K9_2.bin.26	2514	7441.8	42695	2438	d__Bacteria	p__Proteobacteria	c__Gammaproteobacteria	o__Burkholderiales	f__Neisseriaceae	g__Neisseria	s__Neisseria sicca_D	taxonomic classification defined by topology and ANI	81.83	17.09	68.57	-3.62	0 + 0 part	50.82
I21_2.bin.7	2502	5992.2	28203	1920	d__Bacteria	p__Firmicutes	c__Bacilli	o__Lactobacillales	f__Streptococcaceae	g__Streptococcus	s__	taxonomic classification defined by topology and ANI	78.89	16.28	83.19	-2.51	0 + 0 part	40.42
E9_2.bin.29	2507	8414.9	55726	3095	d__Bacteria	p__Bacteroidota	c__Bacteroidia	o__Bacteroidales	f__Bacteroidaceae	g__Prevotella	s__Prevotella copri	taxonomic classification defined by topology and ANI	85.98	17.38	71.88	-0.92	4 + 5 part	45.43
I23_2.bin.9	2558	7482.5	31555	2248	d__Bacteria	p__Firmicutes	c__Bacilli	o__Lactobacillales	f__Streptococcaceae	g__Streptococcus	s__	taxonomic classification defined by topology and ANI	85.22	16.17	86.67	4.37	1 + 0 part	39.74
G9_2.bin.61	2722	16936.8	143612	2261	d__Bacteria	p__Firmicutes_A	c__Clostridia	o__Oscillospirales	f__Ruminococcaceae	g__Faecalibacterium	s__	taxonomic classification defined by topology and ANI	78.93	14.29	77.78	7.48	3 + 0 part	58.52
E15_1.bin.13	2712	32067.7	197822	4927	d__Bacteria	p__Bacteroidota	c__Bacteroidia	o__Bacteroidales	f__Bacteroidaceae	g__Bacteroides	s__Bacteroides ovatus	taxonomic classification defined by topology and ANI	77.93	13.79	100	8.98	5 + 0 part	41.61
O12_2.bin.16	2504	4631.3	24817	4499	d__Bacteria	p__Proteobacteria	c__Gammaproteobacteria	o__Enterobacterales	f__Enterobacteriaceae	g__Raoultella	s__Raoultella planticola	taxonomic classification defined by topology and ANI	78.66	13.93	73.79	9.01	2 + 0 part	56.48
E8_2.bin.14	2509	5771.7	44270	3539	d__Bacteria	p__Firmicutes_A	c__Clostridia	o__Lachnospirales	f__Lachnospiraceae	g__Faecalicatena	s__	taxonomic classification defined by topology and ANI	85.21	14.81	45.45	11.16	0 + 0 part	40.93
O11_2.bin.26	2559	24014.1	329879	3038	d__Bacteria	p__Firmicutes_A	c__Clostridia	o__Lachnospirales	f__Lachnospiraceae	g__Dorea	s__Dorea formicigenerans	taxonomic classification defined by topology and ANI	97.25	16.92	11.27	12.65	0 + 0 part	40.67
G5_2.bin.29	2505	6419.8	34496	3658	d__Bacteria	p__Firmicutes_A	c__Clostridia	o__Lachnospirales	f__Lachnospiraceae	g__Dorea	s__	taxonomic classification defined by topology and ANI	81.09	13.39	12	14.14	0 + 0 part	40.65
A3_1.bin.5	2507	4566.6	16967	1780	d__Bacteria	p__Firmicutes_C	c__Negativicutes	o__Veillonellales	f__Veillonellaceae	g__Veillonella	s__Veillonella tobetsuensis	taxonomic classification defined by topology and ANI	75.13	11.64	75	16.93	0 + 0 part	39.04
G23_2.bin.3	2518	10785.6	96073	1690	d__Bacteria	p__Firmicutes_A	c__Clostridia	o__Lachnospirales	f__Lachnospiraceae	g__Dorea	s__Dorea longicatena	taxonomic classification defined by topology and ANI	77.93	12	82.05	17.93	0 + 0 part	42.08
G5_2.bin.9	2653	56499.3	301869	2607	d__Bacteria	p__Firmicutes_A	c__Clostridia	o__Lachnospirales	f__Lachnospiraceae	g__Coprococcus_B	s__Coprococcus_B comes	taxonomic classification defined by topology and ANI	97.66	15.79	4	18.71	0 + 0 part	42.79
E23_2.bin.14	2504	5607.9	69902	5916	d__Bacteria	p__Bacteroidota	c__Bacteroidia	o__Bacteroidales	f__Bacteroidaceae	g__Bacteroides_B	s__Bacteroides_B dorei	taxonomic classification defined by topology and ANI	87.72	13.79	55.56	18.77	0 + 0 part	40.89
C21_2.bin.50	2518	10660	65316	2083	d__Bacteria	p__Firmicutes_A	c__Clostridia	o__Lachnospirales	f__Lachnospiraceae	g__Faecalicatena	s__Faecalicatena faecis	taxonomic classification defined by topology and ANI	96.55	15.36	33.33	19.75	0 + 0 part	41.9
C3_2.bin.56	2502	9324.6	65023	2136	d__Bacteria	p__Firmicutes_A	c__Clostridia	o__Oscillospirales	f__Ruminococcaceae	g__Faecalibacterium	s__Faecalibacterium prausnitzii_D	taxonomic classification defined by topology and ANI	79.14	11.68	66.67	20.74	4 + 0 part	58.36
G14_2.bin.20	2553	12967.5	67230	2515	d__Bacteria	p__Firmicutes_A	c__Clostridia	o__Lachnospirales	f__Lachnospiraceae	g__Dorea	s__Dorea longicatena	taxonomic classification defined by topology and ANI	76.94	10.45	91.67	24.69	0 + 0 part	41.98
J3_2.bin.9	2501	14547.2	71811	2556	d__Bacteria	p__Firmicutes_A	c__Clostridia	o__Lachnospirales	f__Lachnospiraceae	g__Blautia_A	s__Blautia_A obeum	taxonomic classification defined by topology and ANI	81.88	11.4	60.61	24.88	0 + 0 part	42.39
E13_2.bin.5	2764	39532.2	301425	5205	d__Bacteria	p__Bacteroidota	c__Bacteroidia	o__Bacteroidales	f__Bacteroidaceae	g__Bacteroides	s__Bacteroides ovatus	taxonomic classification defined by topology and ANI	93.44	13.62	72.64	25.34	4 + 0 part	41.81
M11_2.bin.17	2513	9175.6	71584	2695	d__Bacteria	p__Firmicutes_A	c__Clostridia	o__Lachnospirales	f__Lachnospiraceae	g__Dorea	s__Dorea longicatena_B	taxonomic classification defined by topology and ANI	88.3	12.48	11.63	25.9	0 + 0 part	42.13
I15_2.bin.32	2508	6012.1	23023	1093	d__Bacteria	p__Firmicutes_A	c__Clostridia	o__Peptostreptococcales	f__Anaerovoracaceae	g__Eubacterium_B	s__Eubacterium_B sulci	taxonomic classification defined by topology and ANI	78.45	10.34	6.25	26.75	0 + 0 part	40.88
K9_2.bin.32	2566	14340.8	97636	2481	d__Bacteria	p__Proteobacteria	c__Gammaproteobacteria	o__Burkholderiales	f__Neisseriaceae	g__Neisseria_D	s__Neisseria_D elongata	taxonomic classification defined by topology and ANI	91.31	12.73	36.47	27.66	0 + 0 part	54.43
K11_2.bin.12	2500	7259	50690	2526	d__Bacteria	p__Bacteroidota	c__Bacteroidia	o__Bacteroidales	f__Bacteroidaceae	g__Prevotella	s__Prevotella nanceiensis	taxonomic classification defined by topology and ANI	93.85	13.05	12.7	28.6	1 + 0 part	38.18
D21_2.bin.6	2534	10385.1	65198	1630	d__Bacteria	p__Actinobacteriota	c__Actinobacteria	o__Actinomycetales	f__Bifidobacteriaceae	g__Bifidobacterium	s__Bifidobacterium sp002742445	taxonomic classification defined by topology and ANI	88.45	11.82	67.86	29.35	0 + 0 part	56.58
G9_2.bin.55	2539	6853.3	71840	1983	d__Bacteria	p__Actinobacteriota	c__Coriobacteriia	o__Coriobacteriales	f__Coriobacteriaceae	g__Collinsella	s__	taxonomic classification defined by topology and ANI	85.3	11.06	85.71	30	1 + 0 part	60.02
G6_2.bin.13	2552	7242.9	41423	2129	d__Bacteria	p__Firmicutes	c__Bacilli	o__Lactobacillales	f__Streptococcaceae	g__Streptococcus	s__Streptococcus salivarius	taxonomic classification defined by topology and ANI	90	11.95	87.01	30.25	0 + 0 part	39.96
B3_2.bin.28	2500	6131.9	52974	2753	d__Bacteria	p__Firmicutes_A	c__Clostridia	o__Lachnospirales	f__Lachnospiraceae	g__Roseburia	s__Roseburia inulinivorans	taxonomic classification defined by topology and ANI	76.09	8.58	27.27	33.19	0 + 0 part	42.37
G19_2.bin.9	2530	8684.2	40163	1960	d__Bacteria	p__Firmicutes_A	c__Clostridia	o__Oscillospirales	f__Ruminococcaceae	g__Faecalibacterium	s__	taxonomic classification defined by topology and ANI	82.05	9.69	78.26	33.6	3 + 1 part	60.45
J3_2.bin.27	2548	7468.5	41314	1686	d__Bacteria	p__Firmicutes_A	c__Clostridia	o__Oscillospirales	f__Ruminococcaceae	g__Gemmiger	s__Gemmiger formicilis	taxonomic classification defined by topology and ANI	79.12	8.93	76.19	34.47	1 + 0 part	61.47
J3_2.bin.25	2567	10398.6	68729	2522	d__Bacteria	p__Firmicutes_A	c__Clostridia	o__Oscillospirales	f__Ruminococcaceae	g__Gemmiger	s__	taxonomic classification defined by topology and ANI	84.68	9.86	52.38	35.38	2 + 0 part	58.84
K1_2.bin.15	2506	6092	24474	1603	d__Bacteria	p__Firmicutes_C	c__Negativicutes	o__Veillonellales	f__Veillonellaceae	g__Veillonella	s__Veillonella parvula_A	taxonomic classification defined by topology and ANI	76.25	7.63	94.74	38.1	1 + 0 part	38.39
K3_1.bin.4	2736	16409.2	86325	2700	d__Bacteria	p__Firmicutes_A	c__Clostridia	o__Lachnospirales	f__Lachnospiraceae	g__Acetatifactor	s__Acetatifactor sp900066565	taxonomic classification defined by topology and ANI	91.23	10.53	23.33	38.58	0 + 0 part	47.62
A17_2.bin.33	2517	10815	56201	5294	d__Bacteria	p__Bacteroidota	c__Bacteroidia	o__Bacteroidales	f__Bacteroidaceae	g__Bacteroides	s__Bacteroides ovatus	taxonomic classification defined by topology and ANI	92.53	10.59	20.73	39.58	2 + 0 part	42.18
C9_1.bin.30	2513	7481.2	45808	3549	d__Bacteria	p__Firmicutes_A	c__Clostridia	o__Lachnospirales	f__Lachnospiraceae	g__Eubacterium_E	s__Eubacterium_E hallii_A	taxonomic classification defined by topology and ANI	88.59	9.73	4.55	39.94	0 + 0 part	37.86
J3_2.bin.15	2511	8259.4	50289	2662	d__Bacteria	p__Firmicutes_A	c__Clostridia	o__Lachnospirales	f__Lachnospiraceae	g__Blautia_A	s__Blautia_A sp900066205	taxonomic classification defined by topology and ANI	79.86	7.86	58.82	40.56	0 + 0 part	44.77
C19_1.bin.22	2560	14252.5	93827	2165	d__Bacteria	p__Firmicutes_A	c__Clostridia	o__Oscillospirales	f__Ruminococcaceae	g__Faecalibacterium	s__Faecalibacterium prausnitzii_C	taxonomic classification defined by topology and ANI	96.08	10.88	67.74	41.68	5 + 0 part	59.05
I23_1.bin.5	2503	10928	169858	4165	d__Bacteria	p__Bacteroidota	c__Bacteroidia	o__Bacteroidales	f__Bacteroidaceae	g__Bacteroides	s__	taxonomic classification defined by topology and ANI	85.1	8.64	27.87	41.9	3 + 0 part	42.08
M7_2.bin.40	2501	9089.1	45113	2374	d__Bacteria	p__Firmicutes_A	c__Clostridia	o__Lachnospirales	f__Lachnospiraceae	g__CAG-81	s__CAG-81 sp900066535	taxonomic classification defined by topology and ANI	77.54	7.02	60	42.44	0 + 0 part	49.52
I5_1.bin.10	2501	7641.1	30932	1889	d__Bacteria	p__Firmicutes_A	c__Clostridia	o__Oscillospirales	f__Ruminococcaceae	g__Gemmiger	s__Gemmiger formicilis	taxonomic classification defined by topology and ANI	81.13	7.71	81.25	42.58	0 + 0 part	60.94
K5_1.bin.5	2695	21416.7	156626	2403	d__Bacteria	p__Firmicutes_A	c__Clostridia	o__Lachnospirales	f__Lachnospiraceae	g__Faecalicatena	s__Faecalicatena sp900066545	taxonomic classification defined by topology and ANI	86.21	8.62	80	43.11	0 + 0 part	38.37
C15_2.bin.69	2509	5732.9	27159	2955	d__Bacteria	p__Firmicutes_A	c__Clostridia	o__Lachnospirales	f__Lachnospiraceae	g__Roseburia	s__	ANI	80.28	7.38	7.41	43.38	0 + 0 part	44.93
I10_2.bin.14	2515	11708.8	95345	2933	d__Bacteria	p__Firmicutes	c__Bacilli	o__Lactobacillales	f__Enterococcaceae	g__Enterococcus_B	s__Enterococcus_B durans	taxonomic classification defined by topology and ANI	97.07	10.39	64.44	45.12	0 + 1 part	37.95
K9_2.bin.25	2511	8331.9	37954	2440	d__Bacteria	p__Bacteroidota	c__Bacteroidia	o__Bacteroidales	f__Bacteroidaceae	g__Prevotella	s__Prevotella melaninogenica	taxonomic classification defined by topology and ANI	88.17	8.59	44.64	45.22	0 + 0 part	40.91
M15_2.bin.10	2513	8018.8	54177	2053	d__Bacteria	p__Firmicutes_A	c__Clostridia	o__Oscillospirales	f__Ruminococcaceae	g__Gemmiger	s__Gemmiger formicilis	taxonomic classification defined by topology and ANI	86.36	8.11	80.95	45.81	1 + 0 part	60.99
A3_2.bin.44	2500	7184	30665	1830	d__Bacteria	p__Firmicutes_A	c__Clostridia	o__Oscillospirales	f__Oscillospiraceae	g__CAG-83	s__	taxonomic classification defined by topology and ANI	75.56	5.77	57.14	46.71	2 + 0 part	59.85
K11_2.bin.5	2506	5213.1	19183	1785	d__Bacteria	p__Proteobacteria	c__Gammaproteobacteria	o__Enterobacterales	f__Pasteurellaceae	g__Haemophilus_D	s__	taxonomic classification defined by topology and ANI	76.12	5.73	81.25	47.47	3 + 3 part	39.24
K7_2.bin.8	2699	13378.7	57751	2055	d__Bacteria	p__Proteobacteria	c__Gammaproteobacteria	o__Enterobacterales	f__Pasteurellaceae	g__Haemophilus_D	s__	taxonomic classification defined by topology and ANI	96.55	9.64	30.77	48.35	4 + 3 part	39.37
F23_1.bin.17	2507	15023	121513	3446	d__Bacteria	p__Firmicutes_A	c__Clostridia	o__Lachnospirales	f__Lachnospiraceae	g__Blautia_A	s__	taxonomic classification defined by topology and ANI	79.75	6.17	81.25	48.9	0 + 0 part	42.49
K9_2.bin.38	2512	8230.8	39456	2078	d__Bacteria	p__Actinobacteriota	c__Actinobacteria	o__Actinomycetales	f__Actinomycetaceae	g__Pauljensenia	s__Pauljensenia sp000278725	taxonomic classification defined by topology and ANI	82.96	6.8	79.31	48.96	0 + 0 part	64.76
I4_2.bin.6	2780	26366.5	151438	4492	d__Bacteria	p__Bacteroidota	c__Bacteroidia	o__Bacteroidales	f__Bacteroidaceae	g__Bacteroides	s__Bacteroides xylanisolvens	taxonomic classification defined by topology and ANI	75.17	5.17	100	49.32	3 + 0 part	41.84
C23_2.bin.52	2541	16080.4	84652	2411	d__Bacteria	p__Bacteroidota	c__Bacteroidia	o__Bacteroidales	f__Bacteroidaceae	g__Prevotella	s__Prevotella sp900313215	taxonomic classification defined by topology and ANI	75.52	5.17	66.67	49.67	2 + 2 part	46.34
A11_1.bin.9	2501	7204	40677	1798	d__Bacteria	p__Firmicutes	c__Bacilli	o__Lactobacillales	f__Streptococcaceae	g__Streptococcus	s__Streptococcus sanguinis	ANI	77.06	5.43	50	49.91	0 + 0 part	44.06
K1_2.bin.6	2504	12292.6	57066	2164	d__Bacteria	p__Proteobacteria	c__Gammaproteobacteria	o__Burkholderiales	f__Neisseriaceae	g__Neisseria	s__Neisseria subflava_B	ANI	92.7	8.52	84	50.1	0 + 0 part	49.17
O2_2.bin.8	2654	28813.7	136495	4388	d__Bacteria	p__Proteobacteria	c__Gammaproteobacteria	o__Enterobacterales	f__Enterobacteriaceae	g__Enterobacter	s__Enterobacter ludwigii	taxonomic classification defined by topology and ANI	76.43	5.26	100	50.13	4 + 2 part	55.03
M7_2.bin.35	2502	8525.9	31258	1877	d__Bacteria	p__Firmicutes_A	c__Clostridia	o__Oscillospirales	f__Ruminococcaceae	g__Gemmiger	s__Gemmiger formicilis	taxonomic classification defined by topology and ANI	86	7.11	78.57	50.45	1 + 0 part	61.04
E9_1.bin.36	2526	16068.5	102093	2096	d__Bacteria	p__Firmicutes_A	c__Clostridia	o__Oscillospirales	f__Ruminococcaceae	g__Faecalibacterium	s__Faecalibacterium prausnitzii_E	taxonomic classification defined by topology and ANI	93.14	8.5	66.67	50.64	4 + 0 part	60.32
G21_2.bin.34	3190	21932.7	107916	1929	d__Bacteria	p__Firmicutes_A	c__Clostridia	o__Oscillospirales	f__Ruminococcaceae	g__Faecalibacterium	s__Faecalibacterium prausnitzii_C	taxonomic classification defined by topology and ANI	83.07	6.46	73.33	50.77	3 + 0 part	59.11
C21_2.bin.60	2517	9191.3	63949	2296	d__Bacteria	p__Firmicutes_A	c__Clostridia	o__Lachnospirales	f__Lachnospiraceae	g__Acetatifactor	s__Acetatifactor sp900066565	taxonomic classification defined by topology and ANI	79.02	5.63	34.78	50.87	0 + 0 part	47.8
A15_2.bin.39	2524	10567.4	58120	2250	d__Bacteria	p__Firmicutes_A	c__Clostridia	o__Oscillospirales	f__Ruminococcaceae	g__Gemmiger	s__Gemmiger sp003476825	taxonomic classification defined by topology and ANI	94.66	8.62	18.18	51.56	0 + 0 part	56.66
J13_2.bin.21	2523	6797.2	34549	1674	d__Bacteria	p__Firmicutes_A	c__Clostridia	o__Oscillospirales	f__Oscillospiraceae	g__CAG-83	s__CAG-83 sp000435555	taxonomic classification defined by topology and ANI	78.5	5.2	40	52.5	0 + 0 part	61.21
C1_2.bin.42	2555	14153.2	107289	3200	d__Bacteria	p__Firmicutes_A	c__Clostridia	o__Oscillospirales	f__Oscillospiraceae	g__Oscillibacter	s__Oscillibacter sp001916835	taxonomic classification defined by topology and ANI	94.97	8.47	33.33	52.62	2 + 1 part	57.04
K3_2.bin.10	2532	6918.4	45895	1513	d__Bacteria	p__Firmicutes_C	c__Negativicutes	o__Veillonellales	f__Veillonellaceae	g__Veillonella	s__Veillonella dispar_A	taxonomic classification defined by topology and ANI	77.04	4.82	61.11	52.94	1 + 0 part	38.74
E3_1.bin.16	2502	6172.7	28251	2198	d__Bacteria	p__Firmicutes_A	c__Clostridia	o__Oscillospirales	f__Ruminococcaceae	g__Gemmiger	s__Gemmiger formicilis	taxonomic classification defined by topology and ANI	77.44	4.71	94.44	53.89	0 + 0 part	60.53
C3_2.bin.32	2547	9927.6	38204	1744	d__Bacteria	p__Firmicutes_A	c__Clostridia	o__Oscillospirales	f__Ruminococcaceae	g__Faecalibacterium	s__Faecalibacterium prausnitzii_G	taxonomic classification defined by topology and ANI	83.46	5.9	66.67	53.96	2 + 0 part	60.12
G13_2.bin.18	2504	5311.4	34340	3546	d__Bacteria	p__Firmicutes_A	c__Clostridia	o__Lachnospirales	f__Lachnospiraceae	g__Roseburia	s__	taxonomic classification defined by topology and ANI	78.72	4.94	27.78	54.02	0 + 0 part	41.47
C13_2.bin.79	2560	8755.8	49018	2508	d__Bacteria	p__Firmicutes_A	c__Clostridia	o__Oscillospirales	f__Oscillospiraceae	g__CAG-170	s__	taxonomic classification defined by topology and ANI	85.59	6.26	50	54.29	2 + 0 part	56.71
P15_1.bin.13	2504	11704.4	116333	4865	d__Bacteria	p__Firmicutes_A	c__Clostridia	o__Lachnospirales	f__Lachnospiraceae	g__Eubacterium_E	s__Eubacterium_E hallii	taxonomic classification defined by topology and ANI	97.09	8.41	4.35	55.04	0 + 0 part	37.89
C19_1.bin.14	3060	19440.2	122218	1989	d__Bacteria	p__Firmicutes_A	c__Clostridia	o__Oscillospirales	f__Ruminococcaceae	g__Faecalibacterium	s__Faecalibacterium prausnitzii_K	taxonomic classification defined by topology and ANI	89.87	6.94	44.44	55.17	2 + 1 part	58.63
K1_2.bin.7	2568	9818.2	67132	1989	d__Bacteria	p__Proteobacteria	c__Gammaproteobacteria	o__Enterobacterales	f__Pasteurellaceae	g__Haemophilus_D	s__	taxonomic classification defined by topology and ANI	92.32	7.22	71.43	56.22	2 + 1 part	39.45
O11_2.bin.43	2630	8810.3	35224	1697	d__Bacteria	p__Firmicutes	c__Bacilli	o__Lactobacillales	f__Streptococcaceae	g__Streptococcus	s__Streptococcus salivarius	ANI	86.68	6.06	84.85	56.38	0 + 0 part	39.94
M7_2.bin.52	2545	18577.9	117411	1707	d__Bacteria	p__Actinobacteriota	c__Actinobacteria	o__Actinomycetales	f__Bifidobacteriaceae	g__Bifidobacterium	s__Bifidobacterium longum	taxonomic classification defined by topology and ANI	89.19	6.36	33.33	57.39	0 + 0 part	60.25
M7_2.bin.53	2581	13145.8	70785	1367	d__Bacteria	p__Actinobacteriota	c__Actinobacteria	o__Actinomycetales	f__Bifidobacteriaceae	g__Bifidobacterium	s__Bifidobacterium catenulatum	taxonomic classification defined by topology and ANI	80.69	4.66	88.24	57.39	1 + 0 part	56.5
K9_2.bin.22	2500	5764.3	25727	1834	d__Bacteria	p__Bacteroidota	c__Bacteroidia	o__Bacteroidales	f__Bacteroidaceae	g__Prevotella	s__Prevotella pallens	taxonomic classification defined by topology and ANI	78.35	4.04	36.84	58.15	0 + 1 part	37.82
E23_2.bin.7	2509	9008.4	60961	1886	d__Bacteria	p__Firmicutes_A	c__Clostridia	o__Oscillospirales	f__Ruminococcaceae	g__Faecalibacterium	s__Faecalibacterium prausnitzii_C	taxonomic classification defined by topology and ANI	84.47	5.16	50	58.67	2 + 0 part	59.1
E3_2.bin.37	2506	7121.6	45754	2187	d__Bacteria	p__Firmicutes_A	c__Clostridia	o__Oscillospirales	f__Ruminococcaceae	g__Gemmiger	s__	taxonomic classification defined by topology and ANI	79.71	4.17	50	58.86	1 + 0 part	59.52
I15_2.bin.41	2506	6230.1	57484	1766	d__Bacteria	p__Firmicutes_A	c__Clostridia	o__Lachnospirales	f__Lachnospiraceae	g__Oribacterium	s__Oribacterium parvum	taxonomic classification defined by topology and ANI	78.12	3.81	100	59.07	0 + 0 part	42.63
C21_2.bin.14	2615	21368.5	121544	2198	d__Bacteria	p__Firmicutes_A	c__Clostridia	o__Lachnospirales	f__Lachnospiraceae	g__Roseburia	s__Roseburia inulinivorans	taxonomic classification defined by topology and ANI	81.76	4.27	0	60.41	0 + 0 part	42.43
C15_1.bin.13	2528	8616.6	51500	1445	d__Bacteria	p__Actinobacteriota	c__Actinobacteria	o__Actinomycetales	f__Bifidobacteriaceae	g__Bifidobacterium	s__Bifidobacterium bifidum	taxonomic classification defined by topology and ANI	75.46	2.92	8.33	60.86	0 + 0 part	63.49
D21_2.bin.13	2520	9786.8	53693	1715	d__Bacteria	p__Firmicutes	c__Bacilli	o__Lactobacillales	f__Streptococcaceae	g__Streptococcus	s__Streptococcus vestibularis	taxonomic classification defined by topology and ANI	77.99	3.22	80	61.89	0 + 0 part	39.75
K1_2.bin.8	2529	6812	27220	1625	d__Bacteria	p__Actinobacteriota	c__Actinobacteria	o__Actinomycetales	f__Micrococcaceae	g__Rothia	s__Rothia mucilaginosa	ANI	87.82	5.18	83.33	61.92	2 + 0 part	60.02
C7_2.bin.30	2639	13358.7	241455	1920	d__Bacteria	p__Firmicutes_A	c__Clostridia	o__Oscillospirales	f__Ruminococcaceae	g__Faecalibacterium	s__Faecalibacterium prausnitzii_C	taxonomic classification defined by topology and ANI	84.17	4.25	66.67	62.92	3 + 0 part	58.83
G22_2.bin.19	2505	7935	44367	1655	d__Bacteria	p__Firmicutes_A	c__Clostridia	o__Oscillospirales	f__Oscillospiraceae	g__CAG-83	s__CAG-83 sp000435555	taxonomic classification defined by topology and ANI	77.63	2.85	75	63.38	1 + 1 part	61.12
C7_2.bin.3	6663	65609.2	182927	1683	d__Bacteria	p__Firmicutes_A	c__Clostridia	o__TANB77	f__CAG-508	g__CAG-269	s__CAG-269 sp000431335	taxonomic classification defined by topology and ANI	76.11	2.35	0	64.36	2 + 0 part	26.42
C1_2.bin.49	2507	7846.6	36274	3902	d__Bacteria	p__Bacteroidota	c__Bacteroidia	o__Bacteroidales	f__Bacteroidaceae	g__Bacteroides	s__Bacteroides thetaiotaomicron	taxonomic classification defined by topology and ANI	83.06	3.67	22.86	64.71	1 + 0 part	43.69
E6_2.bin.17	2567	22891.2	70816	1880	d__Bacteria	p__Firmicutes_A	c__Clostridia	o__Oscillospirales	f__Ruminococcaceae	g__Faecalibacterium	s__Faecalibacterium prausnitzii_E	taxonomic classification defined by topology and ANI	92.8	5.6	61.54	64.8	4 + 0 part	60.21
A3_2.bin.18	2511	7095.4	25107	1634	d__Bacteria	p__Firmicutes_A	c__Clostridia	o__Lachnospirales	f__Lachnospiraceae	g__UBA11774	s__UBA11774 sp003507655	taxonomic classification defined by topology and ANI	81.86	3.35	33.33	65.11	0 + 1 part	42.54
A21_2.bin.33	2503	7427.9	30811	2143	d__Bacteria	p__Firmicutes_A	c__Clostridia	o__Oscillospirales	f__Ruminococcaceae	g__Gemmiger	s__	taxonomic classification defined by topology and ANI	85.62	4.08	20	65.22	3 + 0 part	59.12
A21_2.bin.7	2584	24997.3	124418	2691	d__Bacteria	p__Bacteroidota	c__Bacteroidia	o__Bacteroidales	f__Bacteroidaceae	g__Prevotella	s__Prevotella sp000436035	taxonomic classification defined by topology and ANI	92.92	5.46	53.85	65.62	3 + 2 part	46.02
C15_2.bin.35	2536	11096.4	85869	2650	d__Bacteria	p__Firmicutes_A	c__Clostridia	o__Lachnospirales	f__Lachnospiraceae	g__Blautia_A	s__Blautia_A sp900066145	taxonomic classification defined by topology and ANI	83.54	3.56	26.32	65.74	0 + 0 part	46.03
I17_2.bin.8	2519	6451.3	27389	1832	d__Bacteria	p__Bacteroidota	c__Bacteroidia	o__Bacteroidales	f__Bacteroidaceae	g__Prevotella	s__Prevotella nanceiensis	taxonomic classification defined by topology and ANI	81.79	3.13	68.18	66.14	0 + 1 part	38.48
G5_2.bin.56	2534	12846.2	83315	2756	d__Bacteria	p__Firmicutes_A	c__Clostridia	o__Lachnospirales	f__Lachnospiraceae	g__Blautia_A	s__Blautia_A sp900066165	taxonomic classification defined by topology and ANI	89.16	4.59	57.14	66.21	0 + 0 part	43.42
P15_1.bin.18	2502	6381.4	38114	2576	d__Bacteria	p__Firmicutes_A	c__Clostridia	o__Lachnospirales	f__Lachnospiraceae	g__Blautia	s__Blautia sp000432195	taxonomic classification defined by topology and ANI	76.84	2.12	12.5	66.24	0 + 0 part	41.84
E2_2.bin.12	2508	7967.8	73094	1590	d__Bacteria	p__Actinobacteriota	c__Coriobacteriia	o__Coriobacteriales	f__Eggerthellaceae	g__Senegalimassilia	s__Senegalimassilia anaerobia	taxonomic classification defined by topology and ANI	77.24	2.15	25	66.49	1 + 1 part	62.36
M23_2.bin.23	2519	8922.2	37614	1859	d__Bacteria	p__Firmicutes_A	c__Clostridia	o__Oscillospirales	f__Ruminococcaceae	g__Gemmiger	s__Gemmiger formicilis	taxonomic classification defined by topology and ANI	79.65	2.59	87.5	66.7	2 + 0 part	61.09
E1_2.bin.47	3379	24927.4	96225	1787	d__Bacteria	p__Firmicutes_A	c__Clostridia	o__Oscillospirales	f__Ruminococcaceae	g__Faecalibacterium	s__Faecalibacterium prausnitzii_G	taxonomic classification defined by topology and ANI	80.31	2.68	100	66.91	1 + 0 part	59.92
K20_2.bin.18	2525	12716.3	119320	3165	d__Bacteria	p__Firmicutes_A	c__Clostridia	o__Lachnospirales	f__Lachnospiraceae	g__Dorea	s__Dorea formicigenerans	taxonomic classification defined by topology and ANI	93.89	5.31	5.26	67.34	0 + 0 part	40.88
G4_2.bin.30	2511	7061.3	30652	1697	d__Bacteria	p__Firmicutes_A	c__Clostridia	o__Oscillospirales	f__Oscillospiraceae	g__CAG-83	s__CAG-83 sp000435555	taxonomic classification defined by topology and ANI	76.73	1.79	25	67.78	1 + 0 part	61.09
A7_2.bin.24	2501	7430.3	62076	2175	d__Bacteria	p__Firmicutes_A	c__Clostridia	o__Christensenellales	f__CAG-74	g__	s__	taxonomic classification fully defined by topology	83.41	3.11	18.18	67.86	0 + 0 part	60.08
G17_2.bin.33	2503	10334.4	84006	1977	d__Bacteria	p__Firmicutes_A	c__Clostridia	o__Oscillospirales	f__Ruminococcaceae	g__Faecalibacterium	s__	taxonomic classification defined by topology and ANI	86.08	3.63	90	67.93	2 + 1 part	60.24
G5_2.bin.51	2552	12707.9	82315	3263	d__Bacteria	p__Firmicutes_A	c__Clostridia	o__Lachnospirales	f__Lachnospiraceae	g__Eubacterium_E	s__Eubacterium_E hallii	taxonomic classification defined by topology and ANI	96.64	5.73	16.67	67.99	0 + 0 part	38.2
M6_2.bin.38	2508	12107.6	68006	2593	d__Bacteria	p__Firmicutes_A	c__Clostridia	o__Lachnospirales	f__Lachnospiraceae	g__Blautia_A	s__	taxonomic classification defined by topology and ANI	86.6	3.69	14.29	68.15	0 + 0 part	44.3
A17_1.bin.2	2503	5101.6	21905	1513	d__Bacteria	p__Bacteroidota	c__Bacteroidia	o__Bacteroidales	f__Porphyromonadaceae	g__Porphyromonas	s__Porphyromonas somerae_A	taxonomic classification defined by topology and ANI	75.28	1.42	60	68.18	0 + 1 part	55.99
M21_2.bin.22	2833	14038.4	104452	2292	d__Bacteria	p__Firmicutes_A	c__Clostridia	o__Oscillospirales	f__Ruminococcaceae	g__Gemmiger	s__	taxonomic classification defined by topology and ANI	87.92	3.92	100	68.32	0 + 0 part	59.31
E19_2.bin.17	2503	9077.8	52602	5959	d__Bacteria	p__Firmicutes_A	c__Clostridia	o__Lachnospirales	f__Lachnospiraceae	g__Hungatella	s__Hungatella effluvii	taxonomic classification defined by topology and ANI	92.57	4.8	30.77	68.57	0 + 0 part	49.62
G15_2.bin.29	2564	20894.2	99640	2167	d__Bacteria	p__Firmicutes_A	c__Clostridia	o__Lachnospirales	f__Lachnospiraceae	g__Clostridium_Q	s__Clostridium_Q sp003024715	taxonomic classification defined by topology and ANI	87.57	3.8	0	68.57	0 + 0 part	49.21
J3_2.bin.19	2556	14442.7	71770	2138	d__Bacteria	p__Firmicutes	c__Bacilli	o__Erysipelotrichales	f__Erysipelotrichaceae	g__Holdemanella	s__Holdemanella biformis	taxonomic classification defined by topology and ANI	85.2	3.3	50	68.7	3 + 0 part	33.66
A7_2.bin.31	2638	16853.3	61581	1503	d__Bacteria	p__Firmicutes_A	c__Clostridia	o__Oscillospirales	f__Oscillospiraceae	g__ER4	s__ER4 sp900317525	taxonomic classification defined by topology and ANI	82.89	2.82	11.11	68.79	1 + 0 part	62.15
E5_2.bin.15	2722	22222.7	129795	2037	d__Bacteria	p__Firmicutes_A	c__Clostridia	o__Oscillospirales	f__Ruminococcaceae	g__Faecalibacterium	s__Faecalibacterium prausnitzii_K	ANI	84.33	3.06	87.5	69.03	2 + 0 part	58.58
C13_1.bin.35	2501	14497.6	70164	2162	d__Bacteria	p__Firmicutes_A	c__Clostridia	o__Oscillospirales	f__Ruminococcaceae	g__Faecalibacterium	s__Faecalibacterium prausnitzii_K	ANI	94.18	5.02	47.06	69.08	3 + 0 part	58.72
C1_2.bin.3	3035	54002.7	191576	2348	d__Bacteria	p__Bacteroidota	c__Bacteroidia	o__Bacteroidales	f__Bacteroidaceae	g__Bacteroides_A	s__Bacteroides_A plebeius_A	taxonomic classification defined by topology and ANI	77.77	1.71	50	69.22	1 + 0 part	44.97
I11_1.bin.6	2524	7084.3	37842	2015	d__Bacteria	p__Firmicutes_A	c__Clostridia	o__Oscillospirales	f__Ruminococcaceae	g__Gemmiger	s__Gemmiger formicilis	taxonomic classification defined by topology and ANI	88.03	3.74	90.91	69.33	1 + 0 part	60.89
O21_2.bin.9	3154	47974	164257	2206	d__Bacteria	p__Firmicutes_A	c__Clostridia	o__Lachnospirales	f__Lachnospiraceae	g__Blautia_A	s__	taxonomic classification defined by topology and ANI	79.11	1.9	40	69.61	0 + 0 part	43.63
C11_2.bin.47	2523	21658	104725	2242	d__Bacteria	p__Firmicutes_A	c__Clostridia	o__Oscillospirales	f__Ruminococcaceae	g__Faecalibacterium	s__Faecalibacterium prausnitzii_C	taxonomic classification defined by topology and ANI	96.83	5.39	58.33	69.88	3 + 0 part	58.55
A7_2.bin.55	2503	7001.3	30546	1908	d__Bacteria	p__Firmicutes_A	c__Clostridia	o__Oscillospirales	f__Oscillospiraceae	g__CAG-110	s__CAG-110 sp000435995	taxonomic classification defined by topology and ANI	83.39	2.68	0	69.99	1 + 0 part	57.92
E5_2.bin.23	2530	8582.9	63536	1944	d__Bacteria	p__Firmicutes_A	c__Clostridia	o__Oscillospirales	f__Ruminococcaceae	g__Faecalibacterium	s__	taxonomic classification defined by topology and ANI	87.89	3.57	70	70.04	1 + 0 part	60.66
K13_2.bin.9	2504	6665	35966	2687	d__Bacteria	p__Bacteroidota	c__Bacteroidia	o__Bacteroidales	f__Bacteroidaceae	g__Prevotella	s__Prevotella melaninogenica	taxonomic classification defined by topology and ANI	87.17	3.36	82.35	70.37	0 + 0 part	40.66
A8_2.bin.27	2544	7545.8	33062	1547	d__Bacteria	p__Firmicutes_A	c__Clostridia	o__Lachnospirales	f__Lachnospiraceae	g__Dorea	s__Dorea sp900066555	taxonomic classification defined by topology and ANI	79.23	1.77	33.33	70.38	0 + 0 part	44.34
C7_2.bin.5	2903	36562.8	165466	1543	d__Bacteria	p__Firmicutes_A	c__Clostridia	o__TANB77	f__CAG-508	g__CAG-269	s__CAG-269 sp001916065	taxonomic classification defined by topology and ANI	76.11	1.12	0	70.51	2 + 0 part	27.82
M21_2.bin.32	2507	13794.5	92987	2041	d__Bacteria	p__Bacteroidota	c__Bacteroidia	o__Bacteroidales	f__Rikenellaceae	g__Alistipes	s__Alistipes finegoldii	taxonomic classification defined by topology and ANI	84.38	2.75	25	70.63	0 + 0 part	59.36
I8_2.bin.16	2534	10314.2	88339	2575	d__Bacteria	p__Firmicutes_A	c__Clostridia	o__Lachnospirales	f__Lachnospiraceae	g__Blautia_A	s__Blautia_A sp900066205	taxonomic classification defined by topology and ANI	80.66	1.98	25	70.76	1 + 0 part	44.72
M7_2.bin.70	2517	20388.9	147145	2831	d__Bacteria	p__Firmicutes_A	c__Clostridia	o__Lachnospirales	f__Lachnospiraceae	g__Blautia_A	s__Blautia_A sp900066335	taxonomic classification defined by topology and ANI	89.21	3.64	10	71.01	0 + 0 part	44.76
C9_1.bin.17	2503	8919.6	37915	2100	d__Bacteria	p__Firmicutes_A	c__Clostridia	o__Oscillospirales	f__Ruminococcaceae	g__Gemmiger	s__	taxonomic classification defined by topology and ANI	84.1	2.61	80	71.05	1 + 0 part	59.62
C13_2.bin.8	2521	8161.9	48729	1666	d__Bacteria	p__Firmicutes_A	c__Clostridia	o__Oscillospirales	f__Oscillospiraceae	g__F23-B02	s__F23-B02 sp001916715	taxonomic classification defined by topology and ANI	76.14	1.01	50	71.09	1 + 0 part	53.66
N21_1.bin.18	2525	8123.8	40475	2085	d__Bacteria	p__Firmicutes_A	c__Clostridia	o__Oscillospirales	f__Ruminococcaceae	g__Gemmiger	s__Gemmiger formicilis	taxonomic classification defined by topology and ANI	85.36	2.83	62.5	71.21	2 + 0 part	60.6
M18_2.bin.16	2514	7597.5	37572	2160	d__Bacteria	p__Firmicutes_A	c__Clostridia	o__Lachnospirales	f__Lachnospiraceae	g__UBA9502	s__	taxonomic classification defined by topology and ANI	81.05	1.9	33.33	71.55	0 + 0 part	50.87
C13_1.bin.39	2537	14433.3	77088	1678	d__Bacteria	p__Actinobacteriota	c__Actinobacteria	o__Actinomycetales	f__Bifidobacteriaceae	g__Bifidobacterium	s__Bifidobacterium adolescentis	taxonomic classification defined by topology and ANI	92.99	4.17	20	72.14	1 + 0 part	59.63
C13_2.bin.77	2647	18029.8	101864	2439	d__Bacteria	p__Firmicutes_A	c__Clostridia	o__Lachnospirales	f__Lachnospiraceae	g__CAG-95	s__CAG-95 sp000438155	taxonomic classification defined by topology and ANI	88.33	3.23	0	72.18	0 + 0 part	44.65
G18_2.bin.19	2508	13557.8	82952	2227	d__Bacteria	p__Firmicutes_A	c__Clostridia	o__Lachnospirales	f__Lachnospiraceae	g__Faecalicatena	s__Faecalicatena faecis	taxonomic classification defined by topology and ANI	90.37	3.63	12.5	72.22	0 + 0 part	41.35
A8_2.bin.31	2535	11130.8	70814	1661	d__Bacteria	p__Firmicutes_A	c__Clostridia	o__Oscillospirales	f__Ruminococcaceae	g__Gemmiger	s__Gemmiger formicilis	taxonomic classification defined by topology and ANI	75.7	0.68	100	72.3	0 + 0 part	61.24
A7_2.bin.62	2502	6515.6	51242	1876	d__Bacteria	p__Firmicutes_A	c__Clostridia	o__Oscillospirales	f__Ruminococcaceae	g__Gemmiger	s__Gemmiger sp003476825	taxonomic classification defined by topology and ANI	81.76	1.88	0	72.36	0 + 0 part	57.18
C21_2.bin.48	2509	7017.2	38894	2025	d__Bacteria	p__Firmicutes_A	c__Clostridia	o__Lachnospirales	f__Lachnospiraceae	g__CAG-45	s__CAG-45 sp900066395	taxonomic classification defined by topology and ANI	81.05	1.69	16.67	72.6	0 + 0 part	41.57
C15_1.bin.16	2518	10196.9	65096	1885	d__Bacteria	p__Firmicutes_A	c__Clostridia	o__Oscillospirales	f__Oscillospiraceae	g__Ruminiclostridium_C	s__	taxonomic classification defined by topology and ANI	79.31	1.34	0	72.61	1 + 0 part	62.86
A11_2.bin.38	2521	13611.2	55638	1839	d__Bacteria	p__Firmicutes_A	c__Clostridia	o__Oscillospirales	f__Oscillospiraceae	g__CAG-83	s__CAG-83 sp003487665	taxonomic classification defined by topology and ANI	83.86	2.24	33.33	72.66	1 + 0 part	61.38
E7_2.bin.19	2504	6127.9	35025	1880	d__Bacteria	p__Firmicutes_A	c__Clostridia	o__Oscillospirales	f__CAG-382	g__	s__	taxonomic classification defined by topology and ANI	82.93	2.01	33.33	72.88	0 + 0 part	50.17
E5_2.bin.33	2522	19470.7	96204	2323	d__Bacteria	p__Firmicutes_A	c__Clostridia	o__Oscillospirales	f__Ruminococcaceae	g__Faecalibacterium	s__Faecalibacterium prausnitzii_C	taxonomic classification defined by topology and ANI	96.07	4.59	90.91	73.12	3 + 0 part	58.16
A9_2.bin.38	2500	8874.4	52007	1790	d__Bacteria	p__Firmicutes_A	c__Clostridia	o__Oscillospirales	f__Oscillospiraceae	g__ER4	s__ER4 sp000765235	taxonomic classification defined by topology and ANI	90	3.36	57.14	73.2	1 + 1 part	59.19
A5_2.bin.55	2607	9595.7	37849	1652	d__Bacteria	p__Firmicutes_A	c__Clostridia	o__Oscillospirales	f__Ruminococcaceae	g__Faecalibacterium	s__Faecalibacterium prausnitzii_G	taxonomic classification defined by topology and ANI	81.5	1.66	83.33	73.2	2 + 0 part	60
F7_2.bin.11	2572	7071.2	46299	3475	d__Bacteria	p__Proteobacteria	c__Gammaproteobacteria	o__Enterobacterales	f__Enterobacteriaceae	g__Enterobacter	s__Enterobacter himalayensis	taxonomic classification defined by topology and ANI	78.79	1.11	83.33	73.24	5 + 2 part	56.23
K9_2.bin.15	2505	7638.7	32701	1323	d__Bacteria	p__Actinobacteriota	c__Actinobacteria	o__Actinomycetales	f__Actinomycetaceae	g__Actinomyces	s__Actinomyces graevenitzii	taxonomic classification defined by topology and ANI	79.72	1.26	50	73.42	0 + 0 part	58.32
F23_1.bin.16	2504	5469.4	19975	1659	d__Bacteria	p__Firmicutes_A	c__Clostridia	o__Oscillospirales	f__Ruminococcaceae	g__Gemmiger	s__Gemmiger sp003476825	taxonomic classification defined by topology and ANI	76.89	0.68	0	73.49	0 + 0 part	56.68
C15_2.bin.8	2532	16667.4	81610	3111	d__Bacteria	p__Firmicutes_A	c__Clostridia	o__Lachnospirales	f__Lachnospiraceae	g__KLE1615	s__KLE1615 sp900066985	taxonomic classification defined by topology and ANI	94.07	4.11	0	73.52	1 + 0 part	40.98
G19_2.bin.10	3179	76492.2	446868	2569	d__Bacteria	p__Firmicutes_B	c__Peptococcia	o__Peptococcales	f__Peptococcaceae	g__	s__	taxonomic classification defined by topology and ANI	81.3	1.53	0	73.65	2 + 0 part	54.21
J21_2.bin.8	2533	7448.6	41583	4699	d__Bacteria	p__Firmicutes_A	c__Clostridia	o__Lachnospirales	f__Lachnospiraceae	g__Clostridium_M	s__Clostridium_M bolteae	taxonomic classification defined by topology and ANI	77.68	0.75	50	73.93	0 + 0 part	49.99
C7_1.bin.8	2573	26938.8	117534	1956	d__Bacteria	p__Firmicutes_A	c__Clostridia	o__Oscillospirales	f__Ruminococcaceae	g__Faecalibacterium	s__Faecalibacterium prausnitzii_E	taxonomic classification defined by topology and ANI	94.35	4.08	100	73.95	3 + 0 part	60.54
A11_2.bin.20	2503	6845.9	32793	1633	d__Bacteria	p__Cyanobacteria	c__Vampirovibrionia	o__Gastranaerophilales	f__Gastranaerophilaceae	g__Zag111	s__Zag111 sp002103105	taxonomic classification defined by topology and ANI	78.21	0.85	0	73.96	0 + 0 part	32.51
G23_2.bin.22	2550	15144.5	116194	2193	d__Bacteria	p__Firmicutes_A	c__Clostridia	o__Lachnospirales	f__Lachnospiraceae	g__Dorea	s__Dorea formicigenerans	taxonomic classification defined by topology and ANI	91.65	3.51	0	74.1	0 + 0 part	41.2
E7_2.bin.7	3061	92452.3	605503	1203	d__Bacteria	p__Firmicutes_A	c__Clostridia	o__TANB77	f__CAG-508	g__CAG-273	s__CAG-273 sp000435755	taxonomic classification defined by topology and ANI	75.44	0.22	0	74.34	2 + 0 part	28.74
N21_1.bin.4	2500	6093.6	41588	2351	d__Bacteria	p__Firmicutes_A	c__Clostridia	o__Lachnospirales	f__Lachnospiraceae	g__Blautia_A	s__Blautia_A wexlerae	taxonomic classification defined by topology and ANI	87.18	2.53	60	74.53	0 + 0 part	42.49
E23_2.bin.17	2500	6185.8	27916	3879	d__Bacteria	p__Proteobacteria	c__Gammaproteobacteria	o__Enterobacterales	f__Enterobacteriaceae	g__Enterobacter	s__Enterobacter himalayensis	taxonomic classification defined by topology and ANI	87.18	2.47	76.67	74.83	0 + 4 part	55.98
I5_2.bin.1	2503	7677.6	29739	1876	d__Bacteria	p__Actinobacteriota	c__Actinobacteria	o__Actinomycetales	f__Actinomycetaceae	g__Pauljensenia	s__Pauljensenia sp000278725	taxonomic classification defined by topology and ANI	87.19	2.45	50	74.94	0 + 0 part	64.97
I23_2.bin.4	2503	5894.8	44951	1448	d__Bacteria	p__Firmicutes	c__Bacilli	o__Staphylococcales	f__Gemellaceae	g__Gemella	s__	taxonomic classification defined by topology and ANI	77.85	0.57	0	75	1 + 0 part	31.32
A1_2.bin.36	2588	11260.7	54923	2004	d__Bacteria	p__Firmicutes_A	c__Clostridia	o__Oscillospirales	f__Ruminococcaceae	g__Faecalibacterium	s__Faecalibacterium prausnitzii_E	taxonomic classification defined by topology and ANI	96.94	4.38	80	75.04	3 + 0 part	60.53
G21_1.bin.13	2528	7004.8	51855	1695	d__Bacteria	p__Firmicutes_A	c__Clostridia	o__Lachnospirales	f__Lachnospiraceae	g__	s__	taxonomic classification fully defined by topology	78.16	0.6	33.33	75.16	0 + 0 part	45.9
F11_2.bin.12	2556	8431.2	44379	1681	d__Bacteria	p__Firmicutes	c__Bacilli	o__Lactobacillales	f__Lactobacillaceae	g__Weissella	s__Weissella confusa	taxonomic classification defined by topology and ANI	76.78	0.31	0	75.23	1 + 0 part	44.91
K5_2.bin.8	2532	9625	46532	2006	d__Bacteria	p__Actinobacteriota	c__Actinobacteria	o__Actinomycetales	f__Actinomycetaceae	g__Pauljensenia	s__Pauljensenia bouchesdurhonensis	taxonomic classification defined by topology and ANI	91.06	3.16	44.44	75.26	1 + 0 part	64.16
D9_2.bin.20	2501	5441.7	28266	2759	d__Bacteria	p__Firmicutes	c__Bacilli	o__Erysipelotrichales	f__Erysipelatoclostridiaceae	g__Erysipelatoclostridium	s__Erysipelatoclostridium ramosum	taxonomic classification defined by topology and ANI	76.89	0.31	0	75.34	0 + 0 part	31.79
M21_2.bin.24	2514	6026.8	31303	1611	d__Bacteria	p__Firmicutes_A	c__Clostridia	o__Lachnospirales	f__Anaerotignaceae	g__	s__	taxonomic classification defined by topology and ANI	78.72	0.67	0	75.37	0 + 0 part	37.44
C9_1.bin.11	2508	7289.5	33368	1430	d__Bacteria	p__Firmicutes_A	c__Clostridia	o__Oscillospirales	f__Oscillospiraceae	g__ER4	s__ER4 sp900317525	taxonomic classification defined by topology and ANI	78.77	0.67	0	75.42	1 + 0 part	62.2
C17_2.bin.56	2574	11614.5	54665	1855	d__Bacteria	p__Firmicutes_A	c__Clostridia	o__Oscillospirales	f__Oscillospiraceae	g__CAG-83	s__CAG-83 sp000435555	taxonomic classification defined by topology and ANI	88.35	2.57	85.71	75.5	0 + 1 part	60.92
E2_2.bin.36	2529	20249.7	227834	2048	d__Bacteria	p__Firmicutes_A	c__Clostridia	o__Oscillospirales	f__Ruminococcaceae	g__Ruminiclostridium_E	s__Ruminiclostridium_E siraeum	taxonomic classification defined by topology and ANI	85.57	2.01	0	75.52	1 + 0 part	45.06
C17_2.bin.49	2540	21655.9	72378	2185	d__Bacteria	p__Firmicutes_A	c__Clostridia	o__Lachnospirales	f__Lachnospiraceae	g__CAG-303	s__CAG-303 sp000437755	taxonomic classification defined by topology and ANI	82.22	1.34	0	75.52	0 + 0 part	41.54
I23_1.bin.10	2502	16170.3	86297	3041	d__Bacteria	p__Bacteroidota	c__Bacteroidia	o__Bacteroidales	f__Bacteroidaceae	g__Bacteroides	s__Bacteroides uniformis	taxonomic classification defined by topology and ANI	90.3	2.94	54.55	75.6	1 + 2 part	47.47
A3_2.bin.43	2546	17362.1	70040	2690	d__Bacteria	p__Firmicutes_A	c__Clostridia	o__Lachnospirales	f__Lachnospiraceae	g__CAG-95	s__CAG-95 sp000438155	taxonomic classification defined by topology and ANI	94.54	3.78	7.69	75.64	0 + 0 part	44.43
C17_1.bin.26	2502	7411.4	28770	2221	d__Bacteria	p__Firmicutes_A	c__Clostridia	o__Lachnospirales	f__Lachnospiraceae	g__Roseburia	s__Roseburia hominis	taxonomic classification defined by topology and ANI	78.81	0.63	0	75.66	0 + 0 part	50.44
E8_2.bin.41	2519	6356.6	40811	2831	d__Bacteria	p__Firmicutes	c__Bacilli	o__Erysipelotrichales	f__Erysipelatoclostridiaceae	g__Erysipelatoclostridium	s__Erysipelatoclostridium sp000752095	taxonomic classification defined by topology and ANI	81.6	1.18	0	75.7	0 + 5 part	29.87
A17_2.bin.7	2509	10165.9	81627	4102	d__Bacteria	p__Proteobacteria	c__Gammaproteobacteria	o__Enterobacterales	f__Enterobacteriaceae	g__Escherichia	s__Escherichia coli	taxonomic classification defined by topology and ANI	91.02	3.05	50	75.77	6 + 0 part	51.19
G21_2.bin.5	9021	65927.7	186471	1625	d__Bacteria	p__Firmicutes_A	c__Clostridia	o__Oscillospirales	f__Butyricicoccaceae	g__Agathobaculum	s__Agathobaculum butyriciproducens	taxonomic classification defined by topology and ANI	75.84	0	0	75.84	3 + 3 part	55.64
C1_2.bin.11	2506	7062.5	25824	2556	d__Bacteria	p__Bacteroidota	c__Bacteroidia	o__Bacteroidales	f__Marinifilaceae	g__Butyricimonas	s__Butyricimonas virosa	taxonomic classification defined by topology and ANI	76.02	0	0	76.02	3 + 1 part	42.89
C15_1.bin.36	2547	6103.3	26101	1122	d__Bacteria	p__Firmicutes	c__Bacilli	o__RF39	f__CAG-302	g__CAG-302	s__CAG-302 sp001916775	taxonomic classification defined by topology and ANI	82.67	1.33	0	76.02	0 + 0 part	26.68
I17_2.bin.21	2517	8424.4	37069	1882	d__Bacteria	p__Firmicutes_A	c__Clostridia	o__Lachnospirales	f__Lachnospiraceae	g__Oribacterium	s__Oribacterium parvum	taxonomic classification defined by topology and ANI	81.14	0.98	66.67	76.24	0 + 0 part	42.52
A21_2.bin.37	2518	28083.4	148642	2192	d__Bacteria	p__Firmicutes_A	c__Clostridia	o__Oscillospirales	f__Ruminococcaceae	g__Faecalibacterium	s__Faecalibacterium prausnitzii_K	taxonomic classification defined by topology and ANI	96.68	4.08	66.67	76.28	4 + 0 part	58.23
E2_2.bin.16	2516	7096.2	37842	1788	d__Bacteria	p__Firmicutes_A	c__Clostridia	o__Lachnospirales	f__Lachnospiraceae	g__UBA11774	s__UBA11774 sp003507655	taxonomic classification defined by topology and ANI	82.91	1.28	25	76.51	0 + 0 part	42.38
F17_2.bin.1	4615	93151.6	388725	3239	d__Bacteria	p__Proteobacteria	c__Gammaproteobacteria	o__Enterobacterales	f__Enterobacteriaceae	g__Escherichia	s__Escherichia coli	taxonomic classification defined by topology and ANI	76.9	0.07	50	76.55	2 + 0 part	51.18
C1_2.bin.45	2769	25604.4	127152	3242	d__Bacteria	p__Bacteroidota	c__Bacteroidia	o__Bacteroidales	f__Bacteroidaceae	g__Bacteroides	s__Bacteroides uniformis	taxonomic classification defined by topology and ANI	92.07	3.09	85.71	76.62	1 + 0 part	47.21
A15_2.bin.2	2536	14155.7	81221	1588	d__Bacteria	p__Firmicutes_A	c__Clostridia	o__Oscillospirales	f__Oscillospiraceae	g__CAG-83	s__	taxonomic classification defined by topology and ANI	86.72	2.01	37.5	76.67	2 + 0 part	58.65
A19_2.bin.32	2500	6855.2	52568	3943	d__Bacteria	p__Proteobacteria	c__Gammaproteobacteria	o__Enterobacterales	f__Enterobacteriaceae	g__Klebsiella	s__Klebsiella variicola	taxonomic classification defined by topology and ANI	79.33	0.52	28.57	76.73	2 + 0 part	58.09
C7_1.bin.17	2504	7673.7	45774	4656	d__Bacteria	p__Firmicutes_A	c__Clostridia	o__Lachnospirales	f__Lachnospiraceae	g__Blautia_A	s__Blautia_A wexlerae	taxonomic classification defined by topology and ANI	96.82	4.01	18.18	76.77	0 + 0 part	40.86
M6_2.bin.50	2531	17493.5	76375	1915	d__Bacteria	p__Firmicutes_A	c__Clostridia	o__Peptostreptococcales	f__Anaerovoracaceae	g__UBA1191	s__	taxonomic classification defined by topology and ANI	89.24	2.48	37.5	76.84	3 + 0 part	47.53
G6_2.bin.15	2508	9556.7	60579	2225	d__Bacteria	p__Firmicutes_A	c__Clostridia	o__Lachnospirales	f__Lachnospiraceae	g__Lachnospira	s__Lachnospira sp900316325	taxonomic classification defined by topology and ANI	88.61	2.35	16.67	76.86	0 + 0 part	36.82
M23_2.bin.18	2755	22176.2	80903	1755	d__Bacteria	p__Bacteroidota	c__Bacteroidia	o__Bacteroidales	f__Bacteroidaceae	g__Prevotellamassilia	s__	taxonomic classification defined by topology and ANI	78.75	0.37	0	76.9	0 + 0 part	51.01
M23_2.bin.39	2983	26515.2	262506	1649	d__Bacteria	p__Bacteroidota	c__Bacteroidia	o__Bacteroidales	f__Bacteroidaceae	g__UBA6398	s__UBA6398 sp003150315	taxonomic classification defined by topology and ANI	79.78	0.56	0	76.98	0 + 0 part	45.18
B13_2.bin.8	2580	26588.6	143576	2875	d__Bacteria	p__Firmicutes_A	c__Clostridia	o__Lachnospirales	f__Lachnospiraceae	g__Coprococcus_B	s__Coprococcus_B comes	taxonomic classification defined by topology and ANI	95.61	3.72	38.89	77.01	0 + 0 part	42.8
F7_2.bin.5	2662	33546.3	199295	2280	d__Bacteria	p__Firmicutes_A	c__Clostridia	o__Lachnospirales	f__Lachnospiraceae	g__Blautia_A	s__Blautia_A obeum	taxonomic classification defined by topology and ANI	89.72	2.53	50	77.07	0 + 0 part	42.31
C15_1.bin.8	2504	11368.2	110979	2235	d__Bacteria	p__Actinobacteriota	c__Coriobacteriia	o__Coriobacteriales	f__Eggerthellaceae	g__	s__	taxonomic novelty determined using RED	95.16	3.61	28.57	77.11	0 + 2 part	60.17
C15_2.bin.27	2519	13461.7	66197	1926	d__Bacteria	p__Firmicutes_A	c__Clostridia	o__Oscillospirales	f__Oscillospiraceae	g__ER4	s__ER4 sp000765235	taxonomic classification defined by topology and ANI	93.33	3.24	42.86	77.13	0 + 1 part	59.07
E3_2.bin.25	2578	18033.2	93447	2821	d__Bacteria	p__Bacteroidota	c__Bacteroidia	o__Bacteroidales	f__Bacteroidaceae	g__Prevotella	s__	ANI	93.21	3.21	27.27	77.16	0 + 3 part	45.48
A11_2.bin.10	2513	9356.5	60062	1250	d__Bacteria	p__Firmicutes_A	c__Clostridia	o__4C28d-15	f__CAG-917	g__CAG-475	s__CAG-475 sp000434435	taxonomic classification defined by topology and ANI	77.46	0.06	0	77.16	0 + 1 part	46.84
G5_2.bin.10	4192	74537.4	304125	1508	d__Bacteria	p__Firmicutes_A	c__Clostridia	o__Oscillospirales	f__Butyricicoccaceae	g__Agathobaculum	s__Agathobaculum butyriciproducens	taxonomic classification defined by topology and ANI	77.18	0	0	77.18	3 + 2 part	55.77
O13_2.bin.8	2644	18898.6	60435	1825	d__Bacteria	p__Firmicutes_C	c__Negativicutes	o__Veillonellales	f__Veillonellaceae	g__Veillonella	s__Veillonella dispar_A	ANI	91.29	2.81	85.71	77.24	2 + 0 part	38.5
K11_2.bin.9	2510	7879.8	68780	2144	d__Bacteria	p__Bacteroidota	c__Bacteroidia	o__Bacteroidales	f__Bacteroidaceae	g__Prevotella	s__Prevotella shahii	taxonomic classification defined by topology and ANI	82.33	1	20	77.33	1 + 1 part	44.9
A18_2.bin.6	2505	9822.8	65938	2714	d__Bacteria	p__Firmicutes_A	c__Clostridia	o__Lachnospirales	f__Lachnospiraceae	g__Blautia_A	s__Blautia_A wexlerae	taxonomic classification defined by topology and ANI	90.08	2.53	100	77.43	0 + 0 part	42.07
G9_2.bin.1	2573	12203.8	103070	2463	d__Bacteria	p__Firmicutes_A	c__Clostridia	o__Lachnospirales	f__Lachnospiraceae	g__Lachnospira	s__Lachnospira eligens_B	taxonomic classification defined by topology and ANI	95.36	3.57	28.57	77.51	0 + 0 part	37.73
G11_2.bin.11	2855	19700.7	139321	1805	d__Bacteria	p__Firmicutes_A	c__Clostridia	o__Oscillospirales	f__Ruminococcaceae	g__Faecalibacterium	s__Faecalibacterium prausnitzii_G	taxonomic classification defined by topology and ANI	88.06	2.1	100	77.56	2 + 0 part	59.89
B3_2.bin.20	2591	27744.9	278437	4846	d__Bacteria	p__Bacteroidota	c__Bacteroidia	o__Bacteroidales	f__Bacteroidaceae	g__Bacteroides	s__Bacteroides xylanisolvens	taxonomic classification defined by topology and ANI	93.71	3.23	59.52	77.56	0 + 2 part	41.71
K13_2.bin.6	2702	34704.1	255381	1932	d__Bacteria	p__Proteobacteria	c__Gammaproteobacteria	o__Burkholderiales	f__Neisseriaceae	g__Neisseria	s__	taxonomic classification defined by topology and ANI	77.59	0	0	77.59	1 + 0 part	49.19
C21_2.bin.31	2528	6222.1	33130	1493	d__Bacteria	p__Actinobacteriota	c__Coriobacteriia	o__Coriobacteriales	f__Coriobacteriaceae	g__Collinsella	s__	taxonomic classification defined by topology and ANI	81.69	0.81	0	77.64	0 + 0 part	60.55
D1_2.bin.16	2502	12670.9	88387	4121	d__Bacteria	p__Proteobacteria	c__Gammaproteobacteria	o__Enterobacterales	f__Enterobacteriaceae	g__Klebsiella_B	s__Klebsiella_B aerogenes	taxonomic classification defined by topology and ANI	84.4	1.35	60	77.65	1 + 0 part	55.78
C23_1.bin.12	2509	11845.1	60405	2526	d__Bacteria	p__Firmicutes_A	c__Clostridia	o__Lachnospirales	f__Lachnospiraceae	g__Blautia_A	s__Blautia_A massiliensis	taxonomic classification defined by topology and ANI	85.6	1.58	0	77.7	0 + 0 part	45.13
C15_1.bin.6	4636	62719.7	212479	1539	d__Bacteria	p__Firmicutes_A	c__Clostridia	o__TANB77	f__CAG-508	g__CAG-273	s__CAG-273 sp003534295	taxonomic classification defined by topology and ANI	79.47	0.35	0	77.72	2 + 0 part	27.98
L15_1.bin.8	2646	18841.8	93502	2374	d__Bacteria	p__Firmicutes_A	c__Clostridia	o__Lachnospirales	f__Lachnospiraceae	g__Faecalicatena	s__Faecalicatena faecis	taxonomic classification defined by topology and ANI	96.72	3.8	12.5	77.72	0 + 0 part	41.35
C11_1.bin.26	2508	7883.3	32051	1899	d__Bacteria	p__Firmicutes_A	c__Clostridia	o__Oscillospirales	f__Ruminococcaceae	g__Gemmiger	s__Gemmiger formicilis	taxonomic classification defined by topology and ANI	86.01	1.65	50	77.76	0 + 0 part	61.01
D13_2.bin.3	3817	53149.7	156981	1295	d__Bacteria	p__Actinobacteriota	c__Actinobacteria	o__Actinomycetales	f__Bifidobacteriaceae	g__Bifidobacterium	s__Bifidobacterium adolescentis	taxonomic classification defined by topology and ANI	78.94	0.23	100	77.79	3 + 0 part	59.22
C13_2.bin.5	2502	8299.3	53707	2143	d__Bacteria	p__Firmicutes_A	c__Clostridia	o__Oscillospirales	f__Oscillospiraceae	g__CAG-110	s__CAG-110 sp000434635	taxonomic classification defined by topology and ANI	86	1.61	0	77.95	0 + 0 part	57.22
K15_2.bin.7	2508	8590.4	40516	1777	d__Bacteria	p__Firmicutes	c__Bacilli	o__Lactobacillales	f__Streptococcaceae	g__Streptococcus	s__	taxonomic classification defined by topology and ANI	90.46	2.5	94.44	77.96	0 + 0 part	40.39
A19_1.bin.9	2503	6331.7	28166	1688	d__Bacteria	p__Bacteroidota	c__Bacteroidia	o__Bacteroidales	f__Porphyromonadaceae	g__Porphyromonas	s__Porphyromonas somerae_A	taxonomic classification defined by topology and ANI	84.68	1.34	100	77.98	3 + 0 part	55.74
P15_1.bin.12	2588	40381.6	280703	2562	d__Bacteria	p__Firmicutes_A	c__Clostridia	o__Lachnospirales	f__Lachnospiraceae	g__Dorea	s__Dorea longicatena_B	taxonomic classification defined by topology and ANI	94.1	3.22	12.5	78	0 + 0 part	42.35
E19_1.bin.26	2528	16592.8	83672	3469	d__Bacteria	p__Verrucomicrobiota	c__Lentisphaeria	o__Victivallales	f__Victivallaceae	g__Victivallis	s__Victivallis sp002998355	taxonomic classification defined by topology and ANI	91.52	2.7	25	78.02	1 + 0 part	61.72
C13_2.bin.14	2686	55525.3	249117	2690	d__Bacteria	p__Firmicutes_A	c__Clostridia	o__Lachnospirales	f__Lachnospiraceae	g__CAG-194	s__CAG-194 sp000432915	taxonomic classification defined by topology and ANI	97.34	3.86	0	78.04	0 + 0 part	44.22
K12_2.bin.8	2505	6694.7	32170	1468	d__Bacteria	p__Actinobacteriota	c__Coriobacteriia	o__Coriobacteriales	f__Coriobacteriaceae	g__Collinsella	s__Collinsella aerofaciens_F	ANI	82.18	0.81	0	78.13	2 + 0 part	60.13
C15_1.bin.48	2525	10691.8	44793	2151	d__Bacteria	p__Firmicutes_A	c__Clostridia	o__Oscillospirales	f__Ruminococcaceae	g__Gemmiger	s__Gemmiger formicilis	taxonomic classification defined by topology and ANI	90.07	2.38	40	78.17	0 + 0 part	60.79
M18_2.bin.31	4160	55930.5	266328	1458	d__Bacteria	p__Firmicutes_A	c__Clostridia	o__Oscillospirales	f__Acutalibacteraceae	g__CAG-180	s__CAG-180 sp000432435	taxonomic classification defined by topology and ANI	78.19	0	0	78.19	2 + 0 part	45.55
O15_2.bin.3	2502	7731.4	39065	2198	d__Bacteria	p__Firmicutes_A	c__Clostridia	o__Lachnospirales	f__Lachnospiraceae	g__Fusicatenibacter	s__Fusicatenibacter saccharivorans	taxonomic classification defined by topology and ANI	81.35	0.63	0	78.2	0 + 0 part	48.87
L21_1.bin.3	2512	6636.2	26627	1779	d__Bacteria	p__Firmicutes_A	c__Clostridia	o__Oscillospirales	f__Oscillospiraceae	g__ER4	s__ER4 sp000765235	taxonomic classification defined by topology and ANI	81.7	0.69	100	78.25	1 + 0 part	59.35
E23_2.bin.27	3594	52354.5	266891	2836	d__Bacteria	p__Bacteroidota	c__Bacteroidia	o__Bacteroidales	f__Bacteroidaceae	g__Bacteroides_A	s__Bacteroides_A plebeius_A	ANI	93.28	2.99	37.5	78.33	3 + 0 part	44.07
K13_2.bin.8	2521	13679.7	112806	2364	d__Bacteria	p__Bacteroidota	c__Bacteroidia	o__Bacteroidales	f__Bacteroidaceae	g__Prevotella	s__Prevotella shahii	taxonomic classification defined by topology and ANI	82.76	0.86	0	78.46	0 + 0 part	44.62
D9_2.bin.24	2744	27523.9	148253	2727	d__Bacteria	p__Firmicutes_A	c__Clostridia	o__Lachnospirales	f__Lachnospiraceae	g__Dorea	s__Dorea formicigenerans	taxonomic classification defined by topology and ANI	94.15	3.12	28.57	78.55	0 + 0 part	40.9
G9_1.bin.14	2509	13230.1	64538	2216	d__Bacteria	p__Bacteroidota	c__Bacteroidia	o__Bacteroidales	f__Rikenellaceae	g__Alistipes	s__Alistipes onderdonkii	taxonomic classification defined by topology and ANI	78.61	0	0	78.61	0 + 0 part	59.5
G21_2.bin.38	2503	20041	196863	4956	d__Bacteria	p__Bacteroidota	c__Bacteroidia	o__Bacteroidales	f__Bacteroidaceae	g__Bacteroides	s__Bacteroides ovatus	taxonomic classification defined by topology and ANI	94.89	3.25	56.52	78.64	4 + 0 part	42
M7_2.bin.21	2568	14756.6	75212	2139	d__Bacteria	p__Firmicutes_A	c__Clostridia	o__Lachnospirales	f__Lachnospiraceae	g__Lachnospira	s__Lachnospira sp900316325	taxonomic classification defined by topology and ANI	78.95	0	0	78.95	0 + 0 part	36.64
C11_2.bin.32	2634	30540.9	216640	2730	d__Bacteria	p__Firmicutes_A	c__Clostridia	o__Lachnospirales	f__Lachnospiraceae	g__COE1	s__	taxonomic classification defined by topology and ANI	84.33	1.05	0	79.08	0 + 0 part	40.85
A7_2.bin.40	2505	10339.7	51225	1717	d__Bacteria	p__Firmicutes_A	c__Clostridia	o__Oscillospirales	f__Oscillospiraceae	g__CAG-83	s__CAG-83 sp003539495	taxonomic classification defined by topology and ANI	84.45	1.07	5	79.1	0 + 0 part	57.77
J13_2.bin.31	2529	6306.6	23778	1722	d__Bacteria	p__Firmicutes_A	c__Clostridia	o__Oscillospirales	f__Oscillospiraceae	g__ER4	s__ER4 sp000765235	taxonomic classification defined by topology and ANI	82.7	0.67	100	79.35	0 + 0 part	59.57
C17_1.bin.8	2511	9117.9	75520	2194	d__Bacteria	p__Firmicutes_A	c__Clostridia	o__Lachnospirales	f__Lachnospiraceae	g__Fusicatenibacter	s__Fusicatenibacter saccharivorans	taxonomic classification defined by topology and ANI	84.12	0.95	0	79.37	0 + 0 part	48.9
G13_2.bin.34	2920	175322	510300	1968	d__Bacteria	p__Cyanobacteria	c__Vampirovibrionia	o__Gastranaerophilales	f__Gastranaerophilaceae	g__Zag1	s__Zag1 sp000437435	taxonomic classification defined by topology and ANI	88.03	1.71	25	79.48	1 + 0 part	30.34
I3_2.bin.2	2501	6210.7	56346	1936	d__Bacteria	p__Bacteroidota	c__Bacteroidia	o__Bacteroidales	f__Bacteroidaceae	g__Prevotella	s__Prevotella melaninogenica	taxonomic classification defined by topology and ANI	82.59	0.62	0	79.49	0 + 0 part	41.29
C15_1.bin.33	4273	114336	569008	1451	d__Bacteria	p__Firmicutes_A	c__Clostridia	o__Oscillospirales	f__Acutalibacteraceae	g__Ruminococcus_E	s__Ruminococcus_E bromii	taxonomic classification defined by topology and ANI	81.21	0.34	0	79.51	0 + 0 part	40.85
F11_2.bin.2	2569	19228.2	140731	3006	d__Bacteria	p__Bacteroidota	c__Bacteroidia	o__Bacteroidales	f__Tannerellaceae	g__Parabacteroides	s__Parabacteroides distasonis	taxonomic classification defined by topology and ANI	81.26	0.34	33.33	79.56	0 + 0 part	44.81
I4_2.bin.36	3194	60809.3	399785	2825	d__Bacteria	p__Firmicutes_A	c__Clostridia	o__Lachnospirales	f__Lachnospiraceae	g__Agathobacter	s__Agathobacter faecis	taxonomic classification defined by topology and ANI	92.85	2.63	0	79.7	0 + 0 part	43.08
K9_2.bin.27	2553	9743	40984	2243	d__Bacteria	p__Bacteroidota	c__Bacteroidia	o__Flavobacteriales	f__Flavobacteriaceae	g__Capnocytophaga	s__Capnocytophaga granulosa	taxonomic classification defined by topology and ANI	95.33	3.12	75	79.73	0 + 0 part	42.31
G4_2.bin.12	2530	11136.7	180659	2385	d__Bacteria	p__Desulfobacterota_A	c__Desulfovibrionia	o__Desulfovibrionales	f__Desulfovibrionaceae	g__Bilophila	s__	taxonomic classification defined by topology and ANI	83.06	0.66	66.67	79.76	1 + 1 part	63.58
C9_1.bin.52	2516	7071.1	48235	2275	d__Bacteria	p__Firmicutes_A	c__Clostridia	o__Christensenellales	f__CAG-74	g__	s__	taxonomic novelty determined using RED	82.66	0.56	33.33	79.86	2 + 0 part	61.67
C15_1.bin.27	2614	10926.4	49523	2148	d__Bacteria	p__Firmicutes_A	c__Clostridia	o__Oscillospirales	f__Ruminococcaceae	g__Gemmiger	s__Gemmiger sp003476825	taxonomic classification defined by topology and ANI	96.87	3.4	28.57	79.87	1 + 0 part	56.53
C15_1.bin.11	2537	10030.6	47999	1852	d__Bacteria	p__Firmicutes	c__Bacilli	o__Erysipelotrichales	f__Erysipelotrichaceae	g__Faecalitalea	s__Faecalitalea cylindroides	taxonomic classification defined by topology and ANI	94.74	2.96	25	79.94	0 + 0 part	34.96
M17_2.bin.9	2512	17681.5	95387	3122	d__Bacteria	p__Bacteroidota	c__Bacteroidia	o__Bacteroidales	f__Bacteroidaceae	g__Bacteroides	s__Bacteroides uniformis	taxonomic classification defined by topology and ANI	90.17	2.03	50	80.02	1 + 3 part	47.2
G18_2.bin.10	2525	8406.6	40457	1961	d__Bacteria	p__Firmicutes_A	c__Clostridia	o__Lachnospirales	f__Lachnospiraceae	g__Fusicatenibacter	s__Fusicatenibacter saccharivorans	taxonomic classification defined by topology and ANI	84.27	0.84	100	80.07	0 + 0 part	49.08
O21_1.bin.4	2508	8861	73511	1922	d__Bacteria	p__Firmicutes_A	c__Clostridia	o__Oscillospirales	f__Oscillospiraceae	g__ER4	s__ER4 sp000765235	taxonomic classification defined by topology and ANI	88.14	1.59	33.33	80.19	2 + 1 part	58.97
E9_1.bin.6	2615	18518.2	67289	1713	d__Bacteria	p__Bacteroidota	c__Bacteroidia	o__Bacteroidales	f__Muribaculaceae	g__CAG-279	s__CAG-279 sp000437795	taxonomic classification defined by topology and ANI	82.26	0.38	0	80.36	0 + 0 part	51.16
C9_1.bin.24	2540	8081.1	64004	2096	d__Bacteria	p__Actinobacteriota	c__Coriobacteriia	o__Coriobacteriales	f__Eggerthellaceae	g__Adlercreutzia	s__	taxonomic classification defined by topology and ANI	82.38	0.4	0	80.38	0 + 1 part	63.58
K20_2.bin.17	2514	12529.4	89979	2225	d__Bacteria	p__Firmicutes_A	c__Clostridia	o__Lachnospirales	f__Lachnospiraceae	g__Blautia_A	s__Blautia_A obeum	taxonomic classification defined by topology and ANI	84.33	0.79	66.67	80.38	0 + 0 part	42.64
M2_2.bin.14	2509	7799.7	85043	3170	d__Bacteria	p__Firmicutes_A	c__Clostridia	o__Lachnospirales	f__Lachnospiraceae	g__Eubacterium_E	s__Eubacterium_E hallii_A	taxonomic classification defined by topology and ANI	97.01	3.32	12.5	80.41	0 + 0 part	37.72
E11_2.bin.10	3219	16329.1	96326	2133	d__Bacteria	p__Bacteroidota	c__Bacteroidia	o__Bacteroidales	f__Bacteroidaceae	g__Prevotella	s__	ANI	84.59	0.83	33.33	80.44	1 + 3 part	49.79
O17_2.bin.2	2741	21911.4	106918	1333	d__Bacteria	p__Actinobacteriota	c__Coriobacteriia	o__Coriobacteriales	f__Eggerthellaceae	g__CAG-1427	s__CAG-1427 sp000436075	taxonomic classification defined by topology and ANI	80.65	0	0	80.65	0 + 1 part	53.78
B21_2.bin.4	2747	26662.1	175804	2280	d__Bacteria	p__Firmicutes	c__Bacilli	o__Haloplasmatales	f__Turicibacteraceae	g__Turicibacter	s__Turicibacter sp001543345	taxonomic classification defined by topology and ANI	89.94	1.84	0	80.74	0 + 1 part	34.32
I17_2.bin.31	2521	6087	34179	1154	d__Bacteria	p__Firmicutes_A	c__Clostridia	o__Peptostreptococcales	f__Peptostreptococcaceae	g__Peptostreptococcus	s__	taxonomic classification defined by topology and ANI	80.75	0	0	80.75	2 + 0 part	38.41
G11_2.bin.14	2549	12043.3	64168	2119	d__Bacteria	p__Firmicutes	c__Bacilli	o__Erysipelotrichales	f__Erysipelotrichaceae	g__Holdemanella	s__Holdemanella sp002299315	taxonomic classification defined by topology and ANI	89.76	1.79	20	80.81	4 + 0 part	34.28
A8_2.bin.21	10858	164358	537480	3523	d__Bacteria	p__Proteobacteria	c__Gammaproteobacteria	o__Enterobacterales	f__Enterobacteriaceae	g__Escherichia	s__Escherichia coli	ANI	81.22	0.07	0	80.87	6 + 0 part	50.89
E1_1.bin.12	2561	12818.6	64777	3029	d__Bacteria	p__Bacteroidota	c__Bacteroidia	o__Bacteroidales	f__Tannerellaceae	g__Parabacteroides	s__Parabacteroides distasonis	taxonomic classification defined by topology and ANI	82.81	0.38	100	80.91	2 + 0 part	45.3
A4_2.bin.13	2589	13594.4	86888	1839	d__Bacteria	p__Actinobacteriota	c__Coriobacteriia	o__Coriobacteriales	f__Coriobacteriaceae	g__Collinsella	s__	taxonomic classification defined by topology and ANI	93.01	2.42	66.67	80.91	1 + 0 part	60.34
A7_2.bin.45	2542	8938.6	55824	1422	d__Bacteria	p__Actinobacteriota	c__Coriobacteriia	o__Coriobacteriales	f__Atopobiaceae	g__Libanicoccus	s__	taxonomic classification defined by topology and ANI	85.04	0.81	0	80.99	0 + 1 part	65.73
E8_2.bin.43	2959	15652.4	97071	2014	d__Bacteria	p__Firmicutes_A	c__Clostridia	o__Oscillospirales	f__Butyricicoccaceae	g__Agathobaculum	s__Agathobaculum butyriciproducens	taxonomic classification defined by topology and ANI	87.7	1.34	50	81	5 + 0 part	55.49
K20_2.bin.43	2548	16465.2	95631	2429	d__Bacteria	p__Firmicutes_A	c__Clostridia	o__Lachnospirales	f__Lachnospiraceae	g__Coprococcus_A	s__Coprococcus_A catus	taxonomic classification defined by topology and ANI	91.05	2.01	50	81	0 + 0 part	43.99
G18_2.bin.29	2520	19252.6	110352	3251	d__Bacteria	p__Firmicutes_A	c__Clostridia	o__Lachnospirales	f__Lachnospiraceae	g__Eubacterium_E	s__Eubacterium_E hallii	taxonomic classification defined by topology and ANI	95.3	2.85	20	81.05	0 + 0 part	38
O13_2.bin.34	3963	31977.6	175823	1947	d__Bacteria	p__Firmicutes_A	c__Clostridia	o__Oscillospirales	f__Ruminococcaceae	g__Faecalibacterium	s__	taxonomic classification defined by topology and ANI	96.36	3.06	100	81.06	4 + 0 part	60.29
A21_2.bin.19	2565	14670.8	53420	1758	d__Bacteria	p__Firmicutes_A	c__Clostridia	o__Oscillospirales	f__Ruminococcaceae	g__Faecalibacterium	s__Faecalibacterium prausnitzii_G	taxonomic classification defined by topology and ANI	89.17	1.59	75	81.22	2 + 0 part	59.81
H17_1.bin.6	2635	16111.7	119203	1723	d__Bacteria	p__Actinobacteriota	c__Actinobacteria	o__Actinomycetales	f__Bifidobacteriaceae	g__Bifidobacterium	s__Bifidobacterium pseudocatenulatum	taxonomic classification defined by topology and ANI	89.64	1.67	20	81.29	1 + 0 part	56.38
A9_2.bin.65	2558	29348.4	136904	1968	d__Bacteria	p__Firmicutes_A	c__Clostridia	o__Oscillospirales	f__Oscillospiraceae	g__UBA1777	s__	taxonomic classification defined by topology and ANI	87.58	1.23	75	81.43	1 + 0 part	57.12
C19_2.bin.34	2503	8641.2	48950	1621	d__Bacteria	p__Firmicutes_A	c__Clostridia	o__Christensenellales	f__CAG-138	g__PeH17	s__PeH17 sp000435055	taxonomic classification defined by topology and ANI	87.58	1.21	0	81.53	1 + 0 part	49.53
C9_1.bin.29	3811	31642.1	204232	1642	d__Bacteria	p__Firmicutes_A	c__Clostridia	o__Oscillospirales	f__Oscillospiraceae	g__CAG-83	s__CAG-83 sp000435555	taxonomic classification defined by topology and ANI	84.9	0.67	0	81.55	3 + 0 part	60.68
F3_2.bin.1	2687	81370.9	348123	4091	d__Bacteria	p__Proteobacteria	c__Gammaproteobacteria	o__Enterobacterales	f__Enterobacteriaceae	g__Klebsiella	s__Klebsiella quasipneumoniae	taxonomic classification defined by topology and ANI	86.57	1	54.55	81.57	5 + 0 part	58.29
C15_1.bin.21	2527	11225.5	69774	1658	d__Bacteria	p__Firmicutes_A	c__Clostridia	o__Oscillospirales	f__Oscillospiraceae	g__CAG-103	s__CAG-103 sp000432375	taxonomic classification defined by topology and ANI	84.98	0.67	0	81.63	2 + 0 part	62.96
O17_2.bin.16	2516	8824.2	44551	2403	d__Bacteria	p__Firmicutes_A	c__Clostridia	o__Lachnospirales	f__Lachnospiraceae	g__Blautia_A	s__Blautia_A wexlerae	taxonomic classification defined by topology and ANI	85.1	0.69	100	81.65	0 + 0 part	42.13
M6_2.bin.45	2511	12669.3	83819	2412	d__Bacteria	p__Firmicutes_A	c__Clostridia	o__Oscillospirales	f__Ruminococcaceae	g__Negativibacillus	s__Negativibacillus massiliensis	taxonomic classification defined by topology and ANI	88.46	1.34	0	81.76	4 + 0 part	45.37
G19_1.bin.20	3414	51327.1	162318	3580	d__Bacteria	p__Bacteroidota	c__Bacteroidia	o__Bacteroidales	f__Bacteroidaceae	g__Bacteroides	s__Bacteroides finegoldii	taxonomic classification defined by topology and ANI	89.31	1.5	30.77	81.81	3 + 2 part	42.29
P15_1.bin.9	3258	70083.6	447440	1932	d__Bacteria	p__Firmicutes	c__Bacilli	o__Lactobacillales	f__Enterococcaceae	g__Enterococcus	s__Enterococcus faecalis	taxonomic classification defined by topology and ANI	81.93	0	0	81.93	0 + 0 part	37.22
A9_2.bin.17	2568	15182.2	80019	1541	d__Bacteria	p__Firmicutes_A	c__Clostridia	o__Oscillospirales	f__Oscillospiraceae	g__CAG-103	s__CAG-103 sp000432375	taxonomic classification defined by topology and ANI	82.02	0	0	82.02	1 + 0 part	62.83
G21_2.bin.7	2580	15866.2	72543	2438	d__Bacteria	p__Firmicutes_A	c__Clostridia	o__Lachnospirales	f__Lachnospiraceae	g__Acetatifactor	s__Acetatifactor sp900066565	taxonomic classification defined by topology and ANI	91.67	1.93	16.67	82.02	0 + 0 part	47.35
K3_2.bin.15	2512	9920	50728	1202	d__Bacteria	p__Actinobacteriota	c__Coriobacteriia	o__Coriobacteriales	f__Atopobiaceae	g__Lancefieldella	s__Lancefieldella sp000564995	taxonomic classification defined by topology and ANI	86.16	0.81	100	82.11	0 + 1 part	48.1
E9_2.bin.2	2738	21806.7	112021	2239	d__Bacteria	p__Firmicutes_A	c__Clostridia	o__Lachnospirales	f__Lachnospiraceae	g__CAG-194	s__CAG-194 sp000432915	taxonomic classification defined by topology and ANI	94.32	2.42	12.5	82.22	0 + 0 part	44.36
I4_2.bin.15	2555	17629.2	90648	2651	d__Bacteria	p__Firmicutes_A	c__Clostridia	o__Lachnospirales	f__Lachnospiraceae	g__Acetatifactor	s__Acetatifactor sp900066565	taxonomic classification defined by topology and ANI	92.56	2.05	14.29	82.31	0 + 0 part	47.56
E20_2.bin.12	2503	26161.1	125685	2868	d__Bacteria	p__Firmicutes_A	c__Clostridia	o__Lachnospirales	f__Lachnospiraceae	g__Anaerostipes	s__Anaerostipes hadrus	taxonomic classification defined by topology and ANI	99.33	3.38	0	82.43	0 + 0 part	37.29
A5_2.bin.41	2501	9330.6	57536	1638	d__Bacteria	p__Firmicutes_A	c__Clostridia	o__Oscillospirales	f__Ruminococcaceae	g__Angelakisella	s__	taxonomic classification defined by topology and ANI	82.53	0	0	82.53	4 + 0 part	57.35
G21_1.bin.12	2503	12612	84078	1932	d__Bacteria	p__Actinobacteriota	c__Coriobacteriia	o__Coriobacteriales	f__Eggerthellaceae	g__	s__	taxonomic novelty determined using RED	92.74	2.02	16.67	82.64	1 + 4 part	60.54
C23_1.bin.4	2539	20517.9	125439	2553	d__Bacteria	p__Firmicutes_A	c__Clostridia	o__Lachnospirales	f__Lachnospiraceae	g__Fusicatenibacter	s__Fusicatenibacter saccharivorans	taxonomic classification defined by topology and ANI	96.13	2.69	0	82.68	0 + 0 part	48.5
C1_2.bin.7	2646	51080.9	171828	2341	d__Bacteria	p__Bacteroidota	c__Bacteroidia	o__Bacteroidales	f__Bacteroidaceae	g__Bacteroides_A	s__Bacteroides_A coprocola	taxonomic classification defined by topology and ANI	82.76	0	0	82.76	0 + 2 part	40.84
O6_2.bin.9	2541	12731.4	85591	1796	d__Bacteria	p__Actinobacteriota	c__Coriobacteriia	o__Coriobacteriales	f__Coriobacteriaceae	g__Collinsella	s__	taxonomic classification defined by topology and ANI	90.86	1.61	50	82.81	1 + 0 part	60.15
P15_1.bin.14	2537	23686.1	131386	2033	d__Bacteria	p__Firmicutes_A	c__Clostridia	o__Lachnospirales	f__Lachnospiraceae	g__Anaerostipes	s__Anaerostipes hadrus_A	taxonomic classification defined by topology and ANI	92.9	2.01	0	82.85	0 + 0 part	37.07
A9_2.bin.19	2832	24091	95205	2189	d__Bacteria	p__Firmicutes_A	c__Clostridia	o__Oscillospirales	f__Oscillospiraceae	g__UBA738	s__UBA738 sp003522945	taxonomic classification defined by topology and ANI	87.92	1.01	0	82.87	2 + 0 part	59.64
A7_2.bin.46	3010	32040.3	177000	1757	d__Bacteria	p__Firmicutes_A	c__Clostridia	o__Oscillospirales	f__Butyricicoccaceae	g__UBA4644	s__	taxonomic classification defined by topology and ANI	86.24	0.67	0	82.89	0 + 1 part	60.86
C1_2.bin.38	2521	16704.3	87811	1942	d__Bacteria	p__Firmicutes_A	c__Clostridia	o__Oscillospirales	f__Oscillospiraceae	g__Oscillibacter	s__Oscillibacter sp900066435	taxonomic classification defined by topology and ANI	83.33	0.06	0	83.03	0 + 0 part	62.64
G19_2.bin.33	3595	62934.2	247914	1593	d__Bacteria	p__Firmicutes	c__Bacilli	o__RF39	f__CAG-611	g__CAG-877	s__	taxonomic classification defined by topology and ANI	95.22	2.41	0	83.17	0 + 1 part	29.37
A12_2.bin.22	2515	10267.5	49725	2119	d__Bacteria	p__Firmicutes	c__Bacilli	o__Erysipelotrichales	f__Erysipelotrichaceae	g__Holdemanella	s__Holdemanella biformis	taxonomic classification defined by topology and ANI	89.76	1.31	40	83.21	4 + 0 part	33.53
O15_2.bin.9	3728	31989.5	195510	1855	d__Bacteria	p__Firmicutes_A	c__Clostridia	o__Oscillospirales	f__Ruminococcaceae	g__Faecalibacterium	s__Faecalibacterium prausnitzii_G	taxonomic classification defined by topology and ANI	90.88	1.53	33.33	83.23	2 + 0 part	59.55
O11_2.bin.14	2811	18743.4	96576	1780	d__Bacteria	p__Firmicutes	c__Bacilli	o__Lactobacillales	f__Streptococcaceae	g__Streptococcus	s__Streptococcus parasanguinis	taxonomic classification defined by topology and ANI	93.32	1.99	40	83.37	1 + 0 part	42.22
J3_2.bin.8	2509	15982.2	106246	2972	d__Bacteria	p__Firmicutes_A	c__Clostridia	o__Lachnospirales	f__Lachnospiraceae	g__Blautia_A	s__Blautia_A wexlerae	taxonomic classification defined by topology and ANI	94.09	2.14	75	83.39	0 + 0 part	41.68
C7_2.bin.18	2723	12508	70716	2457	d__Bacteria	p__Firmicutes_A	c__Clostridia	o__Oscillospirales	f__Oscillospiraceae	g__Lawsonibacter	s__Lawsonibacter asaccharolyticus	taxonomic classification defined by topology and ANI	90.81	1.48	0	83.41	2 + 0 part	61.52
E5_2.bin.4	2898	41534.3	152523	2059	d__Bacteria	p__Firmicutes_A	c__Clostridia	o__Oscillospirales	f__Oscillospiraceae	g__F23-B02	s__F23-B02 sp002472405	taxonomic classification defined by topology and ANI	90.27	1.34	0	83.57	2 + 0 part	53.37
G20_2.bin.18	3737	46472.1	216820	3827	d__Bacteria	p__Verrucomicrobiota	c__Lentisphaeria	o__Victivallales	f__Victivallaceae	g__Victivallis	s__Victivallis vadensis	taxonomic classification defined by topology and ANI	93.92	2.03	0	83.77	0 + 0 part	60.03
C23_2.bin.53	2834	26703.4	160066	1842	d__Bacteria	p__Cyanobacteria	c__Vampirovibrionia	o__Gastranaerophilales	f__Gastranaerophilaceae	g__Zag1	s__Zag1 sp001765415	taxonomic classification defined by topology and ANI	88.03	0.85	0	83.78	1 + 0 part	32.91
H3_2.bin.10	2505	28239.2	125213	1632	d__Bacteria	p__Actinobacteriota	c__Actinobacteria	o__Actinomycetales	f__Bifidobacteriaceae	g__Bifidobacterium	s__Bifidobacterium adolescentis	taxonomic classification defined by topology and ANI	85.2	0.28	0	83.8	2 + 0 part	59.78
C13_2.bin.67	2701	18021.2	78917	2767	d__Bacteria	p__Firmicutes_A	c__Clostridia	o__Lachnospirales	f__Lachnospiraceae	g__Fusicatenibacter	s__Fusicatenibacter saccharivorans	taxonomic classification defined by topology and ANI	96.41	2.49	62.5	83.96	0 + 0 part	48.07
C11_1.bin.6	2794	23919	97342	1898	d__Bacteria	p__Cyanobacteria	c__Vampirovibrionia	o__Gastranaerophilales	f__Gastranaerophilaceae	g__Zag111	s__Zag111 sp002102825	taxonomic classification defined by topology and ANI	89.74	1.14	0	84.04	2 + 0 part	32.27
G14_2.bin.31	2861	18746.5	180147	2365	d__Bacteria	p__Firmicutes_A	c__Clostridia	o__Lachnospirales	f__Lachnospiraceae	g__Ruminococcus_A	s__Ruminococcus_A sp000437095	taxonomic classification defined by topology and ANI	94.62	2.11	25	84.07	0 + 0 part	46.13
M5_2.bin.18	2528	32574.7	171528	2750	d__Bacteria	p__Firmicutes_A	c__Clostridia	o__Lachnospirales	f__Lachnospiraceae	g__Agathobacter	s__Agathobacter faecis	taxonomic classification defined by topology and ANI	95.32	2.24	0	84.12	0 + 0 part	43.53
O19_2.bin.10	10073	89677.1	624549	2379	d__Bacteria	p__Firmicutes	c__Bacilli	o__Lactobacillales	f__Lactobacillaceae	g__Lactobacillus_C	s__Lactobacillus_C rhamnosus	taxonomic classification defined by topology and ANI	84.24	0	0	84.24	1 + 0 part	46.78
C13_2.bin.68	2518	9281	51289	2297	d__Bacteria	p__Firmicutes_A	c__Clostridia	o__Oscillospirales	f__Oscillospiraceae	g__CAG-110	s__	ANI	91.05	1.34	0	84.35	2 + 0 part	54.95
E11_2.bin.34	2524	10295.2	39233	1780	d__Bacteria	p__Bacteroidota	c__Bacteroidia	o__Bacteroidales	f__Bacteroidaceae	g__Prevotellamassilia	s__	taxonomic classification defined by topology and ANI	88.09	0.74	66.67	84.39	1 + 0 part	43.66
F7_2.bin.8	2503	10288.1	65601	2815	d__Bacteria	p__Actinobacteriota	c__Coriobacteriia	o__Coriobacteriales	f__Eggerthellaceae	g__Gordonibacter	s__Gordonibacter urolithinfaciens	taxonomic classification defined by topology and ANI	88.48	0.81	0	84.43	1 + 0 part	66.65
A23_2.bin.2	2535	10075.9	47978	2246	d__Bacteria	p__Firmicutes_A	c__Clostridia	o__Lachnospirales	f__Lachnospiraceae	g__Acetatifactor	s__Acetatifactor sp900066365	taxonomic classification defined by topology and ANI	89.91	1.09	0	84.46	0 + 1 part	47.65
C9_1.bin.12	2634	19513.6	83090	2285	d__Bacteria	p__Firmicutes_A	c__Clostridia	o__Lachnospirales	f__Lachnospiraceae	g__Anaerostipes	s__Anaerostipes hadrus	taxonomic classification defined by topology and ANI	97.86	2.68	0	84.46	0 + 0 part	37.37
G21_1.bin.16	2529	10009.3	73094	2062	d__Bacteria	p__Firmicutes_A	c__Clostridia	o__Monoglobales	f__UBA1381	g__CAG-41	s__CAG-41 sp900066215	taxonomic classification defined by topology and ANI	91.16	1.34	33.33	84.46	1 + 0 part	38.48
A7_2.bin.73	2513	8519.5	44806	1650	d__Bacteria	p__Firmicutes_A	c__Clostridia	o__Christensenellales	f__CAG-138	g__	s__	taxonomic novelty determined using RED	90.99	1.28	0	84.59	0 + 0 part	53.85
E9_2.bin.35	2750	21263.7	72721	2058	d__Bacteria	p__Bacteroidota	c__Bacteroidia	o__Bacteroidales	f__Bacteroidaceae	g__Prevotella	s__Prevotella sp002265625	taxonomic classification defined by topology and ANI	84.77	0.02	100	84.67	1 + 1 part	50.16
G19_2.bin.21	2622	26935.3	140111	2511	d__Bacteria	p__Firmicutes_A	c__Clostridia	o__Lachnospirales	f__Lachnospiraceae	g__Acetatifactor	s__Acetatifactor sp900066365	taxonomic classification defined by topology and ANI	91.58	1.35	62.5	84.83	0 + 0 part	46.94
A7_2.bin.76	2506	8564	38573	2236	d__Bacteria	p__Firmicutes_A	c__Clostridia	o__Oscillospirales	f__Oscillospiraceae	g__CAG-110	s__CAG-110 sp000434635	taxonomic classification defined by topology and ANI	90.24	1.08	0	84.84	1 + 0 part	57.23
C9_2.bin.38	2926	21119.9	115097	2033	d__Bacteria	p__Firmicutes_A	c__Clostridia	o__Oscillospirales	f__Ruminococcaceae	g__Faecalibacterium	s__Faecalibacterium prausnitzii_K	taxonomic classification defined by topology and ANI	92.2	1.47	100	84.85	2 + 0 part	58.73
G21_1.bin.20	2519	16653.4	81623	2220	d__Bacteria	p__Firmicutes_A	c__Clostridia	o__Oscillospirales	f__Acutalibacteraceae	g__UBA737	s__	ANI	93.29	1.68	0	84.89	2 + 0 part	46.35
G11_2.bin.21	2510	11103.7	58567	1641	d__Bacteria	p__Firmicutes	c__Bacilli	o__Lactobacillales	f__Streptococcaceae	g__Streptococcus	s__Streptococcus anginosus	taxonomic classification defined by topology and ANI	93.85	1.78	30	84.95	0 + 0 part	39.2
A9_2.bin.59	2513	17884.1	190993	1997	d__Bacteria	p__Firmicutes_C	c__Negativicutes	o__Selenomonadales	f__Selenomonadaceae	g__Mitsuokella	s__Mitsuokella multacida	taxonomic classification defined by topology and ANI	92.43	1.49	0	84.98	6 + 0 part	59.45
E8_2.bin.36	2516	12886.4	106257	2385	d__Bacteria	p__Firmicutes_A	c__Clostridia	o__Lachnospirales	f__Lachnospiraceae	g__UBA2856	s__	taxonomic classification defined by topology and ANI	92.09	1.42	66.67	84.99	0 + 1 part	52.44
C5_2.bin.13	3415	23761	97272	2276	d__Bacteria	p__Firmicutes_A	c__Clostridia	o__Oscillospirales	f__Ruminococcaceae	g__Gemmiger	s__	taxonomic classification defined by topology and ANI	90.43	1.08	50	85.03	2 + 0 part	59.34
M13_2.bin.18	2502	7605.9	35022	2488	d__Bacteria	p__Firmicutes_A	c__Clostridia	o__Peptostreptococcales	f__Peptostreptococcaceae	g__Romboutsia	s__Romboutsia timonensis	taxonomic classification defined by topology and ANI	88.62	0.7	100	85.12	5 + 0 part	27.31
E2_2.bin.25	2530	8997.7	47394	2133	d__Bacteria	p__Firmicutes_A	c__Clostridia	o__Lachnospirales	f__Lachnospiraceae	g__Faecalicatena	s__Faecalicatena faecis	taxonomic classification defined by topology and ANI	90.02	0.97	66.67	85.17	0 + 0 part	41.06
A5_2.bin.52	2746	42816.2	149938	1801	d__Bacteria	p__Firmicutes_A	c__Clostridia	o__Oscillospirales	f__Oscillospiraceae	g__CAG-103	s__	taxonomic classification defined by topology and ANI	88.93	0.73	50	85.28	2 + 0 part	61.8
O15_2.bin.34	2620	38293.9	214007	2539	d__Bacteria	p__Firmicutes_A	c__Clostridia	o__Lachnospirales	f__Lachnospiraceae	g__Blautia_A	s__Blautia_A massiliensis	taxonomic classification defined by topology and ANI	97.47	2.43	20	85.32	0 + 0 part	45.04
K7_2.bin.10	2504	9073.7	63927	1727	d__Bacteria	p__Firmicutes_C	c__Negativicutes	o__Veillonellales	f__Veillonellaceae	g__Veillonella	s__Veillonella rogosae	taxonomic classification defined by topology and ANI	91.34	1.2	100	85.34	1 + 0 part	39.29
M8_2.bin.26	2550	18791.5	73149	2381	d__Bacteria	p__Firmicutes_A	c__Clostridia	o__Lachnospirales	f__Lachnospiraceae	g__Anaerostipes	s__Anaerostipes hadrus	taxonomic classification defined by topology and ANI	97.13	2.35	25	85.38	0 + 0 part	37.44
F7_2.bin.28	2574	23681.1	111938	2370	d__Bacteria	p__Firmicutes_A	c__Clostridia	o__Lachnospirales	f__Lachnospiraceae	g__Ruminococcus_A	s__Ruminococcus_A sp003011855	taxonomic classification defined by topology and ANI	91.77	1.27	50	85.42	0 + 1 part	45
C13_2.bin.33	2998	43780.5	208203	2623	d__Bacteria	p__Bacteroidota	c__Bacteroidia	o__Bacteroidales	f__Bacteroidaceae	g__Bacteroides	s__Bacteroides stercoris	taxonomic classification defined by topology and ANI	88.35	0.58	0	85.45	2 + 0 part	46.54
C21_2.bin.26	2752	17558.5	93061	1567	d__Bacteria	p__Firmicutes_A	c__Clostridia	o__Oscillospirales	f__Oscillospiraceae	g__CAG-83	s__	taxonomic classification defined by topology and ANI	89.71	0.84	0	85.51	2 + 0 part	58.49
C7_1.bin.7	2507	20386.3	115620	1915	d__Bacteria	p__Firmicutes_A	c__Clostridia	o__Oscillospirales	f__Acutalibacteraceae	g__Eubacterium_R	s__Eubacterium_R sp000436835	taxonomic classification defined by topology and ANI	95.64	2.01	100	85.59	6 + 0 part	38.27
O21_2.bin.7	2506	7118.8	38797	1662	d__Bacteria	p__Proteobacteria	c__Gammaproteobacteria	o__Enterobacterales	f__Pasteurellaceae	g__Haemophilus_D	s__	taxonomic classification defined by topology and ANI	88.79	0.62	50	85.69	4 + 0 part	39.68
D13_2.bin.6	2551	13480.8	67998	1837	d__Bacteria	p__Actinobacteriota	c__Coriobacteriia	o__Coriobacteriales	f__Coriobacteriaceae	g__Collinsella	s__	taxonomic classification defined by topology and ANI	99.19	2.69	75	85.74	2 + 0 part	60.15
A16_2.bin.32	2857	16960.5	95593	2236	d__Bacteria	p__Firmicutes_A	c__Clostridia	o__Lachnospirales	f__Lachnospiraceae	g__Blautia_A	s__Blautia_A massiliensis	taxonomic classification defined by topology and ANI	88.4	0.53	50	85.75	0 + 0 part	45.27
G10_2.bin.18	2527	8262.5	43354	2098	d__Bacteria	p__Firmicutes_C	c__Negativicutes	o__Acidaminococcales	f__Acidaminococcaceae	g__Phascolarctobacterium	s__Phascolarctobacterium faecium	taxonomic classification defined by topology and ANI	93.86	1.62	0	85.76	1 + 2 part	44.16
C13_2.bin.43	2506	10926.2	52142	3987	d__Bacteria	p__Firmicutes_A	c__Clostridia	o__Lachnospirales	f__Lachnospiraceae	g__CHH4-2	s__	taxonomic classification defined by topology and ANI	90.88	1.01	0	85.83	0 + 0 part	48.73
I11_1.bin.20	2546	24007.4	114506	2882	d__Bacteria	p__Firmicutes_A	c__Clostridia	o__Lachnospirales	f__Lachnospiraceae	g__COE1	s__COE1 sp001916965	taxonomic classification defined by topology and ANI	96.39	2.11	14.29	85.84	0 + 0 part	41.74
G13_2.bin.21	2600	13380.4	95814	2456	d__Bacteria	p__Firmicutes_A	c__Clostridia	o__Monoglobales	f__UBA1381	g__CAG-41	s__CAG-41 sp900066215	taxonomic classification defined by topology and ANI	97.09	2.24	0	85.89	2 + 0 part	38.24
G7_2.bin.13	2519	9001.4	41996	2155	d__Bacteria	p__Firmicutes_A	c__Clostridia	o__Lachnospirales	f__Lachnospiraceae	g__Fusicatenibacter	s__Fusicatenibacter saccharivorans	taxonomic classification defined by topology and ANI	89.05	0.63	50	85.9	0 + 0 part	49.25
C13_1.bin.52	4893	52088.8	232117	2697	d__Bacteria	p__Bacteroidota	c__Bacteroidia	o__Bacteroidales	f__UBA932	g__RC9	s__RC9 sp000433355	taxonomic classification defined by topology and ANI	95.08	1.83	20	85.93	3 + 2 part	51.68
O16_2.bin.9	2632	36160.8	191936	4833	d__Bacteria	p__Proteobacteria	c__Gammaproteobacteria	o__Enterobacterales	f__Enterobacteriaceae	g__Raoultella	s__Raoultella ornithinolytica	taxonomic classification defined by topology and ANI	93.01	1.4	21.43	86.01	3 + 1 part	56.04
C13_2.bin.83	3314	60164.6	450160	1994	d__Bacteria	p__Firmicutes_A	c__Clostridia	o__Lachnospirales	f__Lachnospiraceae	g__UBA11774	s__UBA11774 sp003507655	taxonomic classification defined by topology and ANI	91.95	1.18	14.29	86.05	0 + 0 part	41.88
E5_2.bin.25	2573	18893.7	68912	1485	d__Bacteria	p__Firmicutes_A	c__Clostridia	o__Oscillospirales	f__Acutalibacteraceae	g__	s__	taxonomic classification fully defined by topology	86.2	0	0	86.2	3 + 0 part	34.32
H19_2.bin.4	2597	25611.8	143144	2431	d__Bacteria	p__Firmicutes_A	c__Clostridia	o__Lachnospirales	f__Lachnospiraceae	g__Agathobacter	s__	ANI	93.78	1.51	40	86.23	0 + 0 part	38.3
E3_2.bin.16	3221	24181.6	92921	2088	d__Bacteria	p__Bacteroidota	c__Bacteroidia	o__Bacteroidales	f__Bacteroidaceae	g__Prevotella	s__Prevotella sp000436915	taxonomic classification defined by topology and ANI	91.05	0.96	25	86.25	0 + 3 part	43.56
M18_2.bin.6	2524	14223.2	93209	2753	d__Bacteria	p__Firmicutes_A	c__Clostridia	o__Lachnospirales	f__Lachnospiraceae	g__Blautia_A	s__Blautia_A wexlerae	taxonomic classification defined by topology and ANI	94.3	1.58	0	86.4	0 + 0 part	41.96
A2_2.bin.12	2537	11540.5	64590	2363	d__Bacteria	p__Firmicutes_A	c__Clostridia	o__Oscillospirales	f__Ruminococcaceae	g__Gemmiger	s__	taxonomic classification defined by topology and ANI	94.9	1.7	100	86.4	2 + 0 part	59.4
C1_2.bin.1	2554	18250.4	85651	1755	d__Bacteria	p__Firmicutes_A	c__Clostridia	o__Oscillospirales	f__Oscillospiraceae	g__CAG-110	s__CAG-110 sp003525905	taxonomic classification defined by topology and ANI	86.74	0.06	100	86.44	2 + 0 part	61.42
A11_2.bin.36	2507	12507.9	67330	2015	d__Bacteria	p__Firmicutes	c__Bacilli	o__Erysipelotrichales	f__Erysipelotrichaceae	g__Holdemanella	s__Holdemanella sp002299315	taxonomic classification defined by topology and ANI	90.7	0.84	25	86.5	5 + 2 part	34.46
C13_1.bin.16	2512	10408.5	49504	1790	d__Bacteria	p__Firmicutes_A	c__Clostridia	o__Lachnospirales	f__Lachnospiraceae	g__Faecalicatena	s__Faecalicatena torques	taxonomic classification defined by topology and ANI	92.38	1.17	50	86.53	0 + 0 part	42.58
B11_2.bin.15	2864	46730.1	186009	2724	d__Bacteria	p__Firmicutes_A	c__Clostridia	o__Lachnospirales	f__Lachnospiraceae	g__Agathobacter	s__Agathobacter faecis	taxonomic classification defined by topology and ANI	97.5	2.17	0	86.65	0 + 0 part	43.64
E8_2.bin.7	2539	32134	153978	1603	d__Bacteria	p__Actinobacteriota	c__Coriobacteriia	o__Coriobacteriales	f__Eggerthellaceae	g__CAG-1427	s__CAG-1427 sp000436075	taxonomic classification defined by topology and ANI	96.77	2.02	0	86.67	0 + 3 part	53.19
D3_2.bin.38	2659	11602.3	103630	2128	d__Bacteria	p__Firmicutes_A	c__Clostridia	o__Lachnospirales	f__Lachnospiraceae	g__Blautia_A	s__Blautia_A massiliensis	taxonomic classification defined by topology and ANI	88.39	0.32	0	86.79	0 + 0 part	45.38
C18_2.bin.9	2512	11471	72612	3342	d__Bacteria	p__Firmicutes_A	c__Clostridia	o__Lachnospirales	f__Lachnospiraceae	g__Blautia_A	s__Blautia_A wexlerae	taxonomic classification defined by topology and ANI	94.84	1.58	33.33	86.94	2 + 1 part	41.63
A21_2.bin.25	3408	23253.5	216542	1932	d__Bacteria	p__Firmicutes_A	c__Clostridia	o__Oscillospirales	f__Ruminococcaceae	g__Faecalibacterium	s__Faecalibacterium prausnitzii_C	taxonomic classification defined by topology and ANI	92.06	1.02	100	86.96	2 + 0 part	58.56
O11_1.bin.1	4424	195172	1097535	3801	d__Bacteria	p__Proteobacteria	c__Gammaproteobacteria	o__Enterobacterales	f__Enterobacteriaceae	g__Citrobacter	s__Citrobacter sp001037495	taxonomic classification defined by topology and ANI	87.74	0.13	0	87.09	4 + 0 part	50.95
I17_2.bin.28	2505	12090.3	46231	2074	d__Bacteria	p__Bacteroidota	c__Bacteroidia	o__Flavobacteriales	f__Flavobacteriaceae	g__Capnocytophaga	s__Capnocytophaga leadbetteri	taxonomic classification defined by topology and ANI	92.14	1.01	75	87.09	0 + 0 part	40.16
I1_2.bin.20	2632	11324.5	73292	1827	d__Bacteria	p__Firmicutes_A	c__Clostridia	o__Lachnospirales	f__Lachnospiraceae	g__Agathobacter	s__Agathobacter rectale	taxonomic classification defined by topology and ANI	92.04	0.97	50	87.19	0 + 0 part	42.55
G18_2.bin.16	3260	40610.2	180339	2254	d__Bacteria	p__Firmicutes_A	c__Clostridia	o__Monoglobales	f__UBA1381	g__CAG-41	s__CAG-41 sp900066215	taxonomic classification defined by topology and ANI	92.28	1.01	0	87.23	1 + 0 part	38.36
A11_2.bin.67	7394	83622.5	414597	1747	d__Bacteria	p__Firmicutes_A	c__Clostridia	o__Oscillospirales	f__Ruminococcaceae	g__Ruminococcus_C	s__Ruminococcus_C sp000437255	taxonomic classification defined by topology and ANI	87.25	0	0	87.25	1 + 3 part	46.87
M19_2.bin.29	2607	11189.8	76784	2406	d__Bacteria	p__Firmicutes_A	c__Clostridia	o__Lachnospirales	f__Lachnospiraceae	g__Faecalicatena	s__Faecalicatena faecis	taxonomic classification defined by topology and ANI	93.46	1.19	0	87.51	0 + 0 part	41.33
O15_2.bin.13	2528	9249.6	62401	1921	d__Bacteria	p__Proteobacteria	c__Gammaproteobacteria	o__Burkholderiales	f__Burkholderiaceae	g__Parasutterella	s__Parasutterella excrementihominis	taxonomic classification defined by topology and ANI	88.11	0.11	0	87.56	0 + 0 part	49.33
C13_2.bin.37	4446	66282.3	277388	1867	d__Bacteria	p__Firmicutes_A	c__Clostridia	o__Oscillospirales	f__Oscillospiraceae	g__CAG-103	s__CAG-103 sp900317855	taxonomic classification defined by topology and ANI	87.58	0	0	87.58	2 + 0 part	61.84
A18_2.bin.17	2655	16313	65180	2261	d__Bacteria	p__Firmicutes_A	c__Clostridia	o__Lachnospirales	f__Lachnospiraceae	g__Anaerostipes	s__Anaerostipes hadrus	taxonomic classification defined by topology and ANI	97.99	2.07	25	87.64	0 + 0 part	37.47
D23_2.bin.7	2557	40621.1	261699	3194	d__Bacteria	p__Firmicutes_A	c__Clostridia	o__Lachnospirales	f__Lachnospiraceae	g__Roseburia	s__Roseburia intestinalis	taxonomic classification defined by topology and ANI	96.86	1.84	12.5	87.66	0 + 0 part	42.85
A9_1.bin.4	2561	8011.4	37654	2131	d__Bacteria	p__Bacteroidota	c__Bacteroidia	o__Bacteroidales	f__Bacteroidaceae	g__Prevotella	s__Prevotella intermedia	taxonomic classification defined by topology and ANI	93.48	1.14	53.85	87.78	0 + 2 part	43.66
I1_1.bin.21	2517	13761.4	70258	1791	d__Bacteria	p__Firmicutes	c__Bacilli	o__Lactobacillales	f__Streptococcaceae	g__Streptococcus	s__Streptococcus salivarius	ANI	96.7	1.78	36.36	87.8	0 + 0 part	40.21
J13_2.bin.16	2613	18666	80182	1802	d__Bacteria	p__Actinobacteriota	c__Coriobacteriia	o__Coriobacteriales	f__Coriobacteriaceae	g__Collinsella	s__	taxonomic classification defined by topology and ANI	99.25	2.28	75	87.85	3 + 0 part	60.34
I18_2.bin.1	2593	9935.1	67966	1658	d__Bacteria	p__Proteobacteria	c__Gammaproteobacteria	o__Enterobacterales	f__Pasteurellaceae	g__Aggregatibacter	s__Aggregatibacter segnis_A	taxonomic classification defined by topology and ANI	89.97	0.42	33.33	87.87	2 + 0 part	42.9
G19_1.bin.6	3325	70490.1	476330	2546	d__Bacteria	p__Bacteroidota	c__Bacteroidia	o__Bacteroidales	f__Bacteroidaceae	g__Bacteroides	s__Bacteroides stercoris	taxonomic classification defined by topology and ANI	87.9	0	0	87.9	0 + 0 part	46.72
M5_2.bin.25	2581	23467.3	99668	2707	d__Bacteria	p__Firmicutes_A	c__Clostridia	o__Lachnospirales	f__Lachnospiraceae	g__Eubacterium_E	s__Eubacterium_E hallii	taxonomic classification defined by topology and ANI	94.63	1.34	50	87.93	0 + 0 part	38.32
G20_2.bin.42	2500	10838.6	89823	2381	d__Bacteria	p__Firmicutes_A	c__Clostridia	o__Lachnospirales	f__Lachnospiraceae	g__Blautia_A	s__Blautia_A wexlerae	taxonomic classification defined by topology and ANI	87.97	0	0	87.97	0 + 0 part	42.38
A11_2.bin.48	2542	9332.7	34652	1893	d__Bacteria	p__Firmicutes_A	c__Clostridia	o__Oscillospirales	f__Acutalibacteraceae	g__CAG-177	s__CAG-177 sp003538135	taxonomic classification defined by topology and ANI	89.67	0.34	0	87.97	1 + 0 part	52.5
I23_2.bin.3	2517	11787.2	38993	1699	d__Bacteria	p__Bacteroidota	c__Bacteroidia	o__Bacteroidales	f__Porphyromonadaceae	g__Porphyromonas	s__Porphyromonas somerae_A	taxonomic classification defined by topology and ANI	93.53	1.1	50	88.03	2 + 0 part	56.08
E7_2.bin.57	2528	9494.5	58858	1795	d__Bacteria	p__Firmicutes_A	c__Clostridia	o__Lachnospirales	f__Lachnospiraceae	g__Agathobacter	s__Agathobacter rectale	taxonomic classification defined by topology and ANI	90.46	0.48	100	88.06	0 + 0 part	43.01
O4_2.bin.7	2544	17194	59367	2585	d__Bacteria	p__Firmicutes_A	c__Clostridia	o__Lachnospirales	f__Lachnospiraceae	g__Anaerostipes	s__Anaerostipes hadrus	taxonomic classification defined by topology and ANI	97.32	1.84	14.29	88.12	0 + 0 part	37.44
K3_1.bin.29	2549	22426.3	136589	2392	d__Bacteria	p__Firmicutes_A	c__Clostridia	o__Lachnospirales	f__Lachnospiraceae	g__CAG-81	s__CAG-81 sp900066535	taxonomic classification defined by topology and ANI	98.73	2.11	0	88.18	0 + 0 part	49.24
G15_2.bin.8	2518	49747.3	305422	2682	d__Bacteria	p__Firmicutes_A	c__Clostridia	o__Lachnospirales	f__Lachnospiraceae	g__Agathobacter	s__Agathobacter faecis	taxonomic classification defined by topology and ANI	97.04	1.76	0	88.24	0 + 0 part	43.56
E1_2.bin.10	3090	33406	146641	2182	d__Bacteria	p__Bacteroidota	c__Bacteroidia	o__Bacteroidales	f__UBA932	g__RC9	s__RC9 sp000432515	taxonomic classification defined by topology and ANI	93.1	0.95	0	88.35	1 + 0 part	48.94
E2_2.bin.35	3209	32059.7	140408	1965	d__Bacteria	p__Firmicutes_A	c__Clostridia	o__Oscillospirales	f__Ruminococcaceae	g__Gemmiger	s__Gemmiger formicilis	taxonomic classification defined by topology and ANI	91.84	0.68	0	88.44	2 + 0 part	60.81
C17_2.bin.84	2604	16578.3	69880	2355	d__Bacteria	p__Firmicutes_A	c__Clostridia	o__Lachnospirales	f__Lachnospiraceae	g__CAG-590	s__CAG-590 sp000431135	taxonomic classification defined by topology and ANI	93.5	1.01	50	88.45	0 + 0 part	40.99
C15_1.bin.44	3012	40470.5	271614	2373	d__Bacteria	p__Firmicutes_A	c__Clostridia	o__Lachnospirales	f__Lachnospiraceae	g__Dorea	s__	taxonomic classification defined by topology and ANI	90.95	0.49	0	88.5	0 + 0 part	48.82
M5_2.bin.7	2519	10124.2	45408	2132	d__Bacteria	p__Firmicutes_A	c__Clostridia	o__Oscillospirales	f__Ruminococcaceae	g__Gemmiger	s__Gemmiger sp003476825	taxonomic classification defined by topology and ANI	94.81	1.25	75	88.56	0 + 0 part	56.37
G14_2.bin.13	2546	14451.6	81339	2068	d__Bacteria	p__Firmicutes_A	c__Clostridia	o__Oscillospirales	f__Butyricicoccaceae	g__Agathobaculum	s__Agathobaculum butyriciproducens	taxonomic classification defined by topology and ANI	93.62	1.01	0	88.57	4 + 2 part	55.64
G17_2.bin.14	2546	11002.2	39875	1569	d__Bacteria	p__Firmicutes_A	c__Clostridia	o__Oscillospirales	f__Acutalibacteraceae	g__Eubacterium_R	s__Eubacterium_R sp000433975	taxonomic classification defined by topology and ANI	88.59	0	0	88.59	1 + 2 part	44.11
K20_2.bin.7	2822	42786.7	198476	2244	d__Bacteria	p__Firmicutes_A	c__Clostridia	o__Monoglobales	f__UBA1381	g__CAG-41	s__CAG-41 sp900066215	taxonomic classification defined by topology and ANI	95.3	1.34	0	88.6	2 + 1 part	38.27
C13_2.bin.47	2881	52339.3	208472	2352	d__Bacteria	p__Firmicutes_A	c__Clostridia	o__Oscillospirales	f__Acutalibacteraceae	g__UBA737	s__	ANI	95.3	1.34	0	88.6	3 + 0 part	45.36
M18_2.bin.10	2749	23438.7	103698	2905	d__Bacteria	p__Firmicutes_A	c__Clostridia	o__Lachnospirales	f__Lachnospiraceae	g__Roseburia	s__Roseburia inulinivorans	taxonomic classification defined by topology and ANI	95.85	1.45	33.33	88.6	0 + 0 part	42
O15_2.bin.18	2565	23491.7	102430	2490	d__Bacteria	p__Firmicutes_A	c__Clostridia	o__Lachnospirales	f__Lachnospiraceae	g__Anaerostipes	s__Anaerostipes hadrus	taxonomic classification defined by topology and ANI	98.66	2.01	0	88.61	0 + 0 part	37.17
J3_2.bin.5	3025	30195	145402	2414	d__Bacteria	p__Firmicutes_A	c__Clostridia	o__Lachnospirales	f__Lachnospiraceae	g__Anaerostipes	s__Anaerostipes hadrus	taxonomic classification defined by topology and ANI	98.66	2.01	0	88.61	0 + 0 part	37.1
C9_2.bin.22	3640	59356.5	355174	2612	d__Bacteria	p__Firmicutes_A	c__Clostridia	o__Lachnospirales	f__Lachnospiraceae	g__Agathobacter	s__Agathobacter faecis	taxonomic classification defined by topology and ANI	97.42	1.76	0	88.62	0 + 0 part	43.69
O11_2.bin.35	3330	17863.9	62077	1966	d__Bacteria	p__Firmicutes_A	c__Clostridia	o__Lachnospirales	f__Lachnospiraceae	g__Agathobacter	s__Agathobacter rectale	taxonomic classification defined by topology and ANI	91.11	0.48	66.67	88.71	0 + 0 part	42.38
H11_2.bin.12	2668	17861.1	130935	2347	d__Bacteria	p__Bacteroidota	c__Bacteroidia	o__Bacteroidales	f__Bacteroidaceae	g__Prevotella	s__Prevotella sp900290275	taxonomic classification defined by topology and ANI	88.85	0	0	88.85	2 + 3 part	44.94
M21_2.bin.49	2621	33125.5	121978	2308	d__Bacteria	p__Firmicutes_A	c__Clostridia	o__Lachnospirales	f__Lachnospiraceae	g__Ruminococcus_A	s__Ruminococcus_A sp000437095	taxonomic classification defined by topology and ANI	93.67	0.95	50	88.92	0 + 0 part	46.24
G19_1.bin.10	2538	15234.1	116545	3022	d__Bacteria	p__Bacteroidota	c__Bacteroidia	o__Bacteroidales	f__Tannerellaceae	g__Parabacteroides	s__Parabacteroides merdae	taxonomic classification defined by topology and ANI	91.84	0.58	50	88.94	3 + 0 part	45.92
E20_2.bin.19	3476	72868.1	286778	1940	d__Bacteria	p__Bacteroidota	c__Bacteroidia	o__Bacteroidales	f__Rikenellaceae	g__Alistipes	s__Alistipes putredinis	taxonomic classification defined by topology and ANI	96.15	1.44	0	88.95	0 + 0 part	54.61
C21_1.bin.8	2522	12471.8	84361	3506	d__Bacteria	p__Firmicutes_A	c__Clostridia	o__Lachnospirales	f__Lachnospiraceae	g__Blautia_A	s__Blautia_A wexlerae	taxonomic classification defined by topology and ANI	97.15	1.64	75	88.95	0 + 0 part	41.2
B23_2.bin.10	2801	34703.6	196584	2689	d__Bacteria	p__Firmicutes_A	c__Clostridia	o__Lachnospirales	f__Lachnospiraceae	g__Acetatifactor	s__	ANI	97.13	1.63	0	88.98	0 + 0 part	45.58
E8_2.bin.45	2833	14777.3	76031	2254	d__Bacteria	p__Firmicutes_A	c__Clostridia	o__Monoglobales	f__UBA1381	g__CAG-41	s__CAG-41 sp900066215	taxonomic classification defined by topology and ANI	96.64	1.51	66.67	89.09	1 + 1 part	38.05
G5_2.bin.36	2504	10494.4	45175	2021	d__Bacteria	p__Firmicutes_A	c__Clostridia	o__Oscillospirales	f__Ruminococcaceae	g__Gemmiger	s__Gemmiger sp003476825	taxonomic classification defined by topology and ANI	95.96	1.36	0	89.16	0 + 0 part	56.5
K20_2.bin.27	3379	45549.8	131104	2249	d__Bacteria	p__Firmicutes_A	c__Clostridia	o__Lachnospirales	f__Lachnospiraceae	g__Ruminococcus_A	s__Ruminococcus_A sp003011855	taxonomic classification defined by topology and ANI	98.42	1.84	34.62	89.22	0 + 0 part	44.85
D21_2.bin.12	2524	19379.8	214483	3465	d__Bacteria	p__Firmicutes_A	c__Clostridia	o__Lachnospirales	f__Lachnospiraceae	g__Blautia_A	s__Blautia_A wexlerae	taxonomic classification defined by topology and ANI	98.73	1.9	25	89.23	0 + 0 part	41.33
M19_2.bin.18	3961	28414.6	158481	2436	d__Bacteria	p__Bacteroidota	c__Bacteroidia	o__Bacteroidales	f__Bacteroidaceae	g__Prevotella	s__Prevotella copri_A	taxonomic classification defined by topology and ANI	95.27	1.18	0	89.37	2 + 2 part	46.46
G7_2.bin.4	2519	24281.8	117683	4112	d__Bacteria	p__Proteobacteria	c__Gammaproteobacteria	o__Enterobacterales	f__Enterobacteriaceae	g__Enterobacter	s__Enterobacter himalayensis	taxonomic classification defined by topology and ANI	97.11	1.52	76.19	89.51	2 + 4 part	55.9
C15_1.bin.12	2709	33097.3	144545	1710	d__Bacteria	p__Firmicutes_A	c__Clostridia	o__Oscillospirales	f__Oscillospiraceae	g__CAG-83	s__	taxonomic classification defined by topology and ANI	89.6	0	0	89.6	0 + 0 part	60.3
E8_2.bin.39	2521	18175.4	122247	2336	d__Bacteria	p__Firmicutes_A	c__Clostridia	o__Lachnospirales	f__Lachnospiraceae	g__UBA11957	s__	taxonomic classification defined by topology and ANI	96.62	1.38	22.22	89.72	0 + 0 part	46.72
C7_2.bin.52	2569	18979.8	95275	2349	d__Bacteria	p__Firmicutes_A	c__Clostridia	o__Lachnospirales	f__Lachnospiraceae	g__Eisenbergiella	s__Eisenbergiella sp900066775	taxonomic classification defined by topology and ANI	91.29	0.31	50	89.74	0 + 0 part	48.85
C8_2.bin.18	2553	26398.6	227315	2962	d__Bacteria	p__Firmicutes_A	c__Clostridia	o__Lachnospirales	f__Lachnospiraceae	g__Faecalicatena	s__Faecalicatena gnavus	taxonomic classification defined by topology and ANI	95.2	1.07	66.67	89.85	0 + 0 part	43.37
A16_2.bin.28	3216	34051.2	122266	2208	d__Bacteria	p__Firmicutes_A	c__Clostridia	o__Lachnospirales	f__Lachnospiraceae	g__Ruminococcus_A	s__Ruminococcus_A sp003011855	taxonomic classification defined by topology and ANI	93.04	0.63	0	89.89	0 + 0 part	44.94
G5_2.bin.54	2775	30664	123828	2455	d__Bacteria	p__Firmicutes_A	c__Clostridia	o__Lachnospirales	f__Lachnospiraceae	g__Coprococcus_A	s__Coprococcus_A catus	taxonomic classification defined by topology and ANI	96.64	1.34	0	89.94	0 + 0 part	43.87
E1_1.bin.10	2829	23884.2	219937	2595	d__Bacteria	p__Bacteroidota	c__Bacteroidia	o__Bacteroidales	f__Bacteroidaceae	g__Paraprevotella	s__Paraprevotella clara	taxonomic classification defined by topology and ANI	91.97	0.37	0	90.12	2 + 0 part	49.04
A11_1.bin.10	2931	82293.1	265956	1733	d__Bacteria	p__Proteobacteria	c__Gammaproteobacteria	o__Enterobacterales	f__Pasteurellaceae	g__Haemophilus_D	s__	taxonomic classification defined by topology and ANI	91.35	0.23	0	90.2	9 + 0 part	39.37
E13_2.bin.6	3344	47795.4	254039	3018	d__Bacteria	p__Bacteroidota	c__Bacteroidia	o__Bacteroidales	f__Bacteroidaceae	g__Bacteroides	s__Bacteroides uniformis	taxonomic classification defined by topology and ANI	90.2	0	0	90.2	1 + 2 part	47.12
L23_1.bin.8	2501	11032.3	57658	1810	d__Bacteria	p__Actinobacteriota	c__Coriobacteriia	o__Coriobacteriales	f__Coriobacteriaceae	g__Collinsella	s__	taxonomic classification defined by topology and ANI	94.35	0.81	0	90.3	1 + 0 part	60.29
G9_2.bin.32	2643	29004.8	113805	2032	d__Bacteria	p__Firmicutes_A	c__Clostridia	o__Lachnospirales	f__Lachnospiraceae	g__Eubacterium_G	s__Eubacterium_G ventriosum	taxonomic classification defined by topology and ANI	97.07	1.34	0	90.37	0 + 0 part	34.24
D9_2.bin.12	2574	20208.5	96036	2173	d__Bacteria	p__Firmicutes_A	c__Clostridia	o__Lachnospirales	f__Lachnospiraceae	g__Tyzzerella	s__Tyzzerella nexilis	taxonomic classification defined by topology and ANI	90.43	0	0	90.43	0 + 0 part	40.84
I4_2.bin.28	2603	18025.4	95764	2411	d__Bacteria	p__Firmicutes_A	c__Clostridia	o__Lachnospirales	f__Lachnospiraceae	g__Dorea	s__Dorea formicigenerans	taxonomic classification defined by topology and ANI	96.49	1.21	18.18	90.44	0 + 0 part	40.86
M18_2.bin.35	2760	39517.8	149224	3036	d__Bacteria	p__Firmicutes_A	c__Clostridia	o__Lachnospirales	f__Lachnospiraceae	g__Roseburia	s__Roseburia intestinalis	taxonomic classification defined by topology and ANI	94.69	0.85	0	90.44	0 + 0 part	42.82
A11_2.bin.50	2658	48638.7	227190	2319	d__Bacteria	p__Firmicutes_A	c__Clostridia	o__Lachnospirales	f__Lachnospiraceae	g__Agathobacter	s__	taxonomic classification defined by topology and ANI	92.93	0.48	0	90.53	0 + 0 part	44.87
M11_1.bin.2	2642	41075.6	255886	3554	d__Bacteria	p__Bacteroidota	c__Bacteroidia	o__Bacteroidales	f__Bacteroidaceae	g__Bacteroides_B	s__Bacteroides_B massiliensis	taxonomic classification defined by topology and ANI	98.39	1.55	33.33	90.64	3 + 1 part	42.29
C19_2.bin.27	2521	11877.9	52012	2098	d__Bacteria	p__Firmicutes_A	c__Clostridia	o__Lachnospirales	f__Lachnospiraceae	g__Lachnospira	s__Lachnospira sp000436475	taxonomic classification defined by topology and ANI	92.95	0.45	0	90.7	0 + 0 part	36.23
C23_1.bin.6	2503	9486.4	66614	2089	d__Bacteria	p__Firmicutes_A	c__Clostridia	o__Lachnospirales	f__Lachnospiraceae	g__Agathobacter	s__Agathobacter rectale	taxonomic classification defined by topology and ANI	95.57	0.97	100	90.72	0 + 0 part	42.59
E21_2.bin.20	2652	18710.8	182445	2313	d__Bacteria	p__Firmicutes_A	c__Clostridia	o__Lachnospirales	f__Lachnospiraceae	g__Faecalicatena	s__Faecalicatena gnavus	taxonomic classification defined by topology and ANI	92.2	0.29	50	90.75	0 + 0 part	43.86
M11_2.bin.29	2907	34507.3	151347	2265	d__Bacteria	p__Firmicutes_A	c__Clostridia	o__Lachnospirales	f__Lachnospiraceae	g__Lachnospira	s__	taxonomic classification defined by topology and ANI	90.77	0	0	90.77	0 + 0 part	35.24
C15_2.bin.62	2549	13675.2	51770	1942	d__Bacteria	p__Firmicutes_A	c__Clostridia	o__Oscillospirales	f__Oscillospiraceae	g__Oscillibacter	s__Oscillibacter sp001916835	taxonomic classification defined by topology and ANI	96.34	1.11	57.14	90.79	0 + 2 part	58.45
K5_2.bin.6	2654	23373.6	93636	2060	d__Bacteria	p__Actinobacteriota	c__Actinobacteria	o__Actinomycetales	f__Micrococcaceae	g__Rothia	s__Rothia dentocariosa	taxonomic classification defined by topology and ANI	95.2	0.88	100	90.8	1 + 0 part	53.61
K6_2.bin.11	2660	21488.6	146790	2056	d__Bacteria	p__Actinobacteriota	c__Actinobacteria	o__Actinomycetales	f__Bifidobacteriaceae	g__Bifidobacterium	s__Bifidobacterium longum	taxonomic classification defined by topology and ANI	95.43	0.92	100	90.83	0 + 0 part	60.05
E5_2.bin.30	2505	20397.4	130250	2609	d__Bacteria	p__Firmicutes_A	c__Clostridia	o__Lachnospirales	f__Lachnospiraceae	g__Dorea	s__Dorea longicatena	taxonomic classification defined by topology and ANI	97.95	1.42	40	90.85	0 + 0 part	41.61
G3_2.bin.22	2542	9216.1	47120	1811	d__Bacteria	p__Firmicutes_A	c__Clostridia	o__Oscillospirales	f__Ruminococcaceae	g__Faecalibacterium	s__Faecalibacterium prausnitzii_C	taxonomic classification defined by topology and ANI	93.41	0.51	100	90.86	0 + 0 part	59.41
M17_2.bin.53	2543	13652.2	67412	2151	d__Bacteria	p__Bacteroidota	c__Bacteroidia	o__Bacteroidales	f__Rikenellaceae	g__Alistipes_A	s__Alistipes_A indistinctus	taxonomic classification defined by topology and ANI	94.07	0.64	0	90.87	2 + 0 part	55.42
C5_2.bin.5	8779	83461.2	228346	1856	d__Bacteria	p__Firmicutes_A	c__Clostridia	o__Oscillospirales	f__Oscillospiraceae	g__CAG-103	s__CAG-103 sp000432375	taxonomic classification defined by topology and ANI	90.94	0	0	90.94	2 + 0 part	61.9
C6_2.bin.3	3214	59284	271671	4643	d__Bacteria	p__Bacteroidota	c__Bacteroidia	o__Bacteroidales	f__Bacteroidaceae	g__Bacteroides	s__Bacteroides thetaiotaomicron	taxonomic classification defined by topology and ANI	94.23	0.65	40	90.98	3 + 0 part	42.59
O21_2.bin.18	2524	19284.1	112256	2537	d__Bacteria	p__Firmicutes_A	c__Clostridia	o__Lachnospirales	f__Lachnospiraceae	g__Ruminococcus_A	s__Ruminococcus_A sp000437095	taxonomic classification defined by topology and ANI	91.14	0	0	91.14	0 + 0 part	46.11
M2_2.bin.16	2685	11254.1	59010	2096	d__Bacteria	p__Firmicutes_A	c__Clostridia	o__Oscillospirales	f__Ruminococcaceae	g__Gemmiger	s__Gemmiger sp003476825	taxonomic classification defined by topology and ANI	94.6	0.68	0	91.2	1 + 0 part	56.46
P15_1.bin.16	3370	24099	99577	2291	d__Bacteria	p__Firmicutes_A	c__Clostridia	o__Lachnospirales	f__Lachnospiraceae	g__Agathobacter	s__Agathobacter rectale	taxonomic classification defined by topology and ANI	96.18	0.98	33.33	91.28	0 + 0 part	42.06
O1_2.bin.18	2685	21035.3	167593	2549	d__Bacteria	p__Firmicutes_A	c__Clostridia	o__Lachnospirales	f__Lachnospiraceae	g__Anaerostipes	s__	taxonomic classification defined by topology and ANI	97.99	1.34	0	91.29	0 + 0 part	37.29
E23_2.bin.11	3246	86462.5	341484	2626	d__Bacteria	p__Firmicutes_A	c__Clostridia	o__Lachnospirales	f__Lachnospiraceae	g__Agathobacter	s__Agathobacter rectale	taxonomic classification defined by topology and ANI	98.55	1.45	50	91.3	0 + 0 part	41.32
M21_2.bin.4	9522	79282.6	414490	2152	d__Bacteria	p__Proteobacteria	c__Gammaproteobacteria	o__Burkholderiales	f__Burkholderiaceae	g__Sutterella	s__Sutterella wadsworthensis_B	taxonomic classification defined by topology and ANI	91.3	0	0	91.3	1 + 0 part	55.93
A1_1.bin.1	2596	16382	58086	2114	d__Bacteria	p__Proteobacteria	c__Gammaproteobacteria	o__Burkholderiales	f__Neisseriaceae	g__Neisseria	s__Neisseria subflava_B	ANI	97.82	1.3	80	91.32	3 + 0 part	49.13
C13_1.bin.36	11174	114089	335799	1993	d__Bacteria	p__Bacteroidota	c__Bacteroidia	o__Bacteroidales	f__Rikenellaceae	g__Alistipes	s__Alistipes sp000434235	taxonomic classification defined by topology and ANI	96.12	0.96	0	91.32	0 + 0 part	61.88
G11_1.bin.8	3502	71224.9	410570	4328	d__Bacteria	p__Bacteroidota	c__Bacteroidia	o__Bacteroidales	f__Bacteroidaceae	g__Bacteroides	s__Bacteroides thetaiotaomicron	taxonomic classification defined by topology and ANI	94.7	0.67	25	91.35	3 + 0 part	42.97
C13_2.bin.42	2507	15284.1	70296	1907	d__Bacteria	p__Firmicutes_A	c__Clostridia	o__Oscillospirales	f__Acutalibacteraceae	g__UBA1417	s__UBA1417 sp003531055	taxonomic classification defined by topology and ANI	93.06	0.34	0	91.36	2 + 0 part	53.65
C16_2.bin.12	3234	43239.3	242076	2937	d__Bacteria	p__Firmicutes_A	c__Clostridia	o__Lachnospirales	f__Lachnospiraceae	g__Clostridium_M	s__Clostridium_M sp001517625	taxonomic classification defined by topology and ANI	97.71	1.27	66.67	91.36	0 + 1 part	46.76
E5_1.bin.4	2507	59637.5	456244	3474	d__Bacteria	p__Firmicutes_A	c__Clostridia	o__Lachnospirales	f__Lachnospiraceae	g__Roseburia	s__Roseburia intestinalis	taxonomic classification defined by topology and ANI	98.07	1.33	0	91.42	0 + 0 part	42.68
M19_2.bin.23	3978	35871.8	190244	2717	d__Bacteria	p__Firmicutes_A	c__Clostridia	o__Lachnospirales	f__Lachnospiraceae	g__UBA9502	s__	taxonomic classification defined by topology and ANI	97.78	1.27	0	91.43	0 + 0 part	49.46
C21_2.bin.23	2832	19717	92067	2173	d__Bacteria	p__Bacteroidota	c__Bacteroidia	o__Bacteroidales	f__Muribaculaceae	g__C941	s__	taxonomic classification defined by topology and ANI	91.45	0	0	91.45	0 + 3 part	47.6
B7_2.bin.4	2556	15281	102250	3229	d__Bacteria	p__Firmicutes_A	c__Clostridia	o__Lachnospirales	f__Lachnospiraceae	g__Blautia_A	s__Blautia_A wexlerae	taxonomic classification defined by topology and ANI	94.62	0.63	100	91.47	0 + 0 part	41.34
H17_1.bin.8	2615	28992.6	139140	1821	d__Bacteria	p__Actinobacteriota	c__Actinobacteria	o__Actinomycetales	f__Bifidobacteriaceae	g__Bifidobacterium	s__Bifidobacterium longum	taxonomic classification defined by topology and ANI	97.27	1.15	33.33	91.52	0 + 0 part	60.1
C13_1.bin.47	2513	26329.1	135738	2142	d__Bacteria	p__Firmicutes_A	c__Clostridia	o__Lachnospirales	f__Lachnospiraceae	g__TF01-11	s__TF01-11 sp003529475	taxonomic classification defined by topology and ANI	91.54	0	0	91.54	0 + 0 part	42.48
G20_2.bin.15	2980	29943.5	191096	4956	d__Bacteria	p__Firmicutes_A	c__Clostridia	o__Lachnospirales	f__Lachnospiraceae	g__Clostridium_M	s__Clostridium_M bolteae	taxonomic classification defined by topology and ANI	95.83	0.85	0	91.58	0 + 0 part	49.85
G5_2.bin.35	3803	38101.3	137776	2517	d__Bacteria	p__Firmicutes_A	c__Clostridia	o__Monoglobales	f__UBA1381	g__CAG-41	s__CAG-41 sp900066215	taxonomic classification defined by topology and ANI	96.64	1.01	0	91.59	1 + 0 part	37.88
G23_2.bin.40	2513	14661.4	77284	2075	d__Bacteria	p__Firmicutes_A	c__Clostridia	o__Monoglobales	f__UBA1381	g__CAG-41	s__CAG-41 sp900066215	taxonomic classification defined by topology and ANI	96.64	1.01	0	91.59	0 + 0 part	38.27
G21_2.bin.14	2812	39599.6	150285	2334	d__Bacteria	p__Firmicutes_A	c__Clostridia	o__Lachnospirales	f__Lachnospiraceae	g__CAG-56	s__CAG-56 sp900066615	taxonomic classification defined by topology and ANI	98.1	1.27	50	91.75	0 + 0 part	44.41
D15_1.bin.11	2765	35093.3	461464	2640	d__Bacteria	p__Bacteroidota	c__Bacteroidia	o__Bacteroidales	f__Rikenellaceae	g__Alistipes	s__Alistipes finegoldii	taxonomic classification defined by topology and ANI	96.63	0.96	0	91.83	2 + 0 part	58.38
A9_2.bin.14	3092	31864.7	142436	2543	d__Bacteria	p__Firmicutes_A	c__Clostridia	o__Christensenellales	f__CAG-74	g__UBA11524	s__UBA11524 sp000437595	taxonomic classification defined by topology and ANI	97.9	1.21	0	91.85	2 + 1 part	58.31
E3_2.bin.41	2572	19404.5	120106	2373	d__Bacteria	p__Firmicutes_A	c__Clostridia	o__Lachnospirales	f__Lachnospiraceae	g__Fusicatenibacter	s__Fusicatenibacter saccharivorans	taxonomic classification defined by topology and ANI	95.07	0.63	0	91.92	0 + 0 part	48.88
C13_1.bin.11	2653	43274.9	162419	2170	d__Bacteria	p__Firmicutes_A	c__Clostridia	o__Oscillospirales	f__Acutalibacteraceae	g__UBA1417	s__UBA1417 sp003531055	taxonomic classification defined by topology and ANI	95.3	0.67	0	91.95	2 + 0 part	53.45
M8_2.bin.44	2833	27695.3	173459	1855	d__Bacteria	p__Firmicutes_A	c__Clostridia	o__Lachnospirales	f__CAG-274	g__CAG-274	s__CAG-274 sp000432155	taxonomic classification defined by topology and ANI	95.3	0.67	0	91.95	1 + 0 part	33.56
G13_2.bin.38	3737	64866.5	248326	2486	d__Bacteria	p__Firmicutes_A	c__Clostridia	o__Lachnospirales	f__Lachnospiraceae	g__Lachnospira	s__Lachnospira eligens_B	taxonomic classification defined by topology and ANI	98.66	1.34	0	91.96	0 + 1 part	37.46
O12_2.bin.15	2901	39826.7	239942	2580	d__Bacteria	p__Firmicutes_A	c__Clostridia	o__Lachnospirales	f__Lachnospiraceae	g__Blautia_A	s__Blautia_A sp000436615	taxonomic classification defined by topology and ANI	91.97	0	0	91.97	0 + 0 part	44.95
E5_2.bin.1	6004	54418.6	144921	1715	d__Bacteria	p__Firmicutes_A	c__Clostridia	o__Oscillospirales	f__Acutalibacteraceae	g__CAG-217	s__CAG-217 sp000436335	taxonomic classification defined by topology and ANI	92.62	0.13	0	91.97	2 + 0 part	54.07
A19_1.bin.1	4285	31195.1	118924	2029	d__Bacteria	p__Proteobacteria	c__Gammaproteobacteria	o__Burkholderiales	f__Neisseriaceae	g__Neisseria	s__Neisseria subflava_B	ANI	97.89	1.17	85.71	92.04	0 + 0 part	49.43
A19_1.bin.5	2502	12294.6	72339	2439	d__Bacteria	p__Bacteroidota	c__Bacteroidia	o__Bacteroidales	f__Bacteroidaceae	g__Prevotella	s__Prevotella shahii	taxonomic classification defined by topology and ANI	94.81	0.55	33.33	92.06	1 + 0 part	44.57
G3_2.bin.17	2526	58506.9	377427	3432	d__Bacteria	p__Bacteroidota	c__Bacteroidia	o__Bacteroidales	f__Bacteroidaceae	g__Bacteroides	s__Bacteroides uniformis	taxonomic classification defined by topology and ANI	92.1	0	0	92.1	1 + 3 part	47.11
C1_2.bin.29	2648	13080.7	86000	2362	d__Bacteria	p__Bacteroidota	c__Bacteroidia	o__Bacteroidales	f__Barnesiellaceae	g__Barnesiella	s__Barnesiella intestinihominis	taxonomic classification defined by topology and ANI	94.03	0.38	0	92.13	0 + 1 part	43.64
B15_2.bin.14	2753	27968.6	126751	2836	d__Bacteria	p__Firmicutes_A	c__Clostridia	o__Lachnospirales	f__Lachnospiraceae	g__Eubacterium_E	s__Eubacterium_E hallii_A	taxonomic classification defined by topology and ANI	99.33	1.43	0	92.18	0 + 0 part	37.75
A15_2.bin.9	2509	36210.1	164750	2156	d__Bacteria	p__Firmicutes_A	c__Clostridia	o__Lachnospirales	f__Lachnospiraceae	g__Coprococcus_B	s__Coprococcus_B comes	taxonomic classification defined by topology and ANI	92.2	0	0	92.2	0 + 0 part	42.87
A3_2.bin.14	2942	39004.5	248726	2572	d__Bacteria	p__Bacteroidota	c__Bacteroidia	o__Bacteroidales	f__Bacteroidaceae	g__Prevotella	s__Prevotella copri_A	taxonomic classification defined by topology and ANI	97.3	1.01	20	92.25	4 + 1 part	46.31
A15_2.bin.18	3285	29438.4	128485	2264	d__Bacteria	p__Firmicutes	c__Bacilli	o__Erysipelotrichales	f__Erysipelotrichaceae	g__Holdemanella	s__Holdemanella sp002299315	taxonomic classification defined by topology and ANI	96.5	0.84	25	92.3	3 + 0 part	34.39
O21_1.bin.15	2513	32506.7	148908	2412	d__Bacteria	p__Firmicutes_A	c__Clostridia	o__Oscillospirales	f__Ruminococcaceae	g__Gemmiger	s__Gemmiger formicilis	taxonomic classification defined by topology and ANI	96.6	0.86	40	92.3	1 + 0 part	59.54
B23_2.bin.36	3334	32001.7	145373	1887	d__Bacteria	p__Firmicutes_A	c__Clostridia	o__Lachnospirales	f__Lachnospiraceae	g__Faecalicatena	s__Faecalicatena lactaris	taxonomic classification defined by topology and ANI	95.32	0.58	0	92.42	0 + 0 part	43.29
A17_2.bin.16	2609	42961.1	158247	2758	d__Bacteria	p__Bacteroidota	c__Bacteroidia	o__Bacteroidales	f__Bacteroidaceae	g__Bacteroides	s__Bacteroides stercoris	taxonomic classification defined by topology and ANI	92.42	0	0	92.42	0 + 2 part	46.64
J11_2.bin.8	2551	13580.8	65123	2284	d__Bacteria	p__Firmicutes_A	c__Clostridia	o__Monoglobales	f__Monoglobaceae	g__Monoglobus	s__Monoglobus pectinilyticus	taxonomic classification defined by topology and ANI	94.18	0.34	0	92.48	1 + 0 part	37.04
L15_1.bin.7	2630	18597.2	188902	1848	d__Bacteria	p__Firmicutes_A	c__Clostridia	o__Oscillospirales	f__Acutalibacteraceae	g__Ruminococcus_E	s__Ruminococcus_E bromii_B	taxonomic classification defined by topology and ANI	97.54	1.01	0	92.49	2 + 0 part	41.04
C13_1.bin.28	2599	21942.1	102266	2478	d__Bacteria	p__Firmicutes_A	c__Clostridia	o__Lachnospirales	f__Lachnospiraceae	g__Fusicatenibacter	s__Fusicatenibacter saccharivorans	taxonomic classification defined by topology and ANI	95.78	0.65	50	92.53	0 + 0 part	48.59
E2_2.bin.40	2729	32128.6	125139	2819	d__Bacteria	p__Firmicutes_A	c__Clostridia	o__Lachnospirales	f__Lachnospiraceae	g__Eubacterium_E	s__Eubacterium_E hallii_A	taxonomic classification defined by topology and ANI	99.33	1.34	0	92.63	0 + 0 part	37.84
C17_1.bin.21	2507	16286.6	139673	2285	d__Bacteria	p__Firmicutes_A	c__Clostridia	o__Lachnospirales	f__Lachnospiraceae	g__Coprococcus	s__Coprococcus eutactus_A	taxonomic classification defined by topology and ANI	92.73	0.02	0	92.63	0 + 0 part	44.59
I17_2.bin.37	2504	21293.6	92111	2579	d__Bacteria	p__Bacteroidota	c__Bacteroidia	o__Flavobacteriales	f__Flavobacteriaceae	g__Capnocytophaga	s__Capnocytophaga granulosa	taxonomic classification defined by topology and ANI	98.81	1.22	25	92.71	1 + 0 part	41.67
K8_2.bin.8	2738	26005.5	118615	2034	d__Bacteria	p__Firmicutes	c__Bacilli	o__Lactobacillales	f__Streptococcaceae	g__Streptococcus	s__Streptococcus salivarius	ANI	97.75	0.99	0	92.8	1 + 0 part	39.57
K18_2.bin.1	2528	11408.8	48035	2383	d__Bacteria	p__Firmicutes_A	c__Clostridia	o__Clostridiales	f__Clostridiaceae	g__Clostridium	s__	taxonomic classification defined by topology and ANI	92.88	0	0	92.88	2 + 0 part	26.89
I4_2.bin.44	2511	31140.5	246295	4171	d__Bacteria	p__Bacteroidota	c__Bacteroidia	o__Bacteroidales	f__Bacteroidaceae	g__Bacteroides	s__Bacteroides thetaiotaomicron	taxonomic classification defined by topology and ANI	93.48	0.12	50	92.88	3 + 1 part	42.87
G11_2.bin.33	2566	13104.2	61901	2087	d__Bacteria	p__Firmicutes_A	c__Clostridia	o__Oscillospirales	f__Acutalibacteraceae	g__UBA1417	s__UBA1417 sp003531055	taxonomic classification defined by topology and ANI	96.25	0.67	0	92.9	2 + 0 part	53.57
G8_2.bin.13	2703	31844.3	159267	2108	d__Bacteria	p__Firmicutes_C	c__Negativicutes	o__Selenomonadales	f__Selenomonadaceae	g__Megamonas	s__Megamonas funiformis	taxonomic classification defined by topology and ANI	99.37	1.27	0	93.02	6 + 0 part	31.62
M18_2.bin.24	3226	21023.6	101220	1986	d__Bacteria	p__Firmicutes_A	c__Clostridia	o__Lachnospirales	f__Lachnospiraceae	g__Clostridium_Q	s__Clostridium_Q sp003024715	taxonomic classification defined by topology and ANI	93.04	0	0	93.04	0 + 0 part	49.78
K13_2.bin.4	2586	24427	105125	1650	d__Bacteria	p__Bacteroidota	c__Bacteroidia	o__Bacteroidales	f__Porphyromonadaceae	g__Porphyromonas	s__Porphyromonas somerae_A	taxonomic classification defined by topology and ANI	98.56	1.1	100	93.06	4 + 0 part	56.03
G4_2.bin.36	3362	27829.2	142322	2268	d__Bacteria	p__Firmicutes_A	c__Clostridia	o__Oscillospirales	f__Ruminococcaceae	g__Gemmiger	s__	taxonomic classification defined by topology and ANI	97.28	0.84	33.33	93.08	2 + 0 part	59.16
C13_1.bin.30	2810	29152.9	135859	2159	d__Bacteria	p__Firmicutes	c__Bacilli	o__Erysipelotrichales	f__Erysipelotrichaceae	g__Holdemanella	s__Holdemanella biformis	taxonomic classification defined by topology and ANI	97.3	0.84	25	93.1	4 + 1 part	33.47
M21_2.bin.31	2924	29190.4	236065	2441	d__Bacteria	p__Firmicutes_A	c__Clostridia	o__Lachnospirales	f__Lachnospiraceae	g__Eubacterium_I	s__Eubacterium_I ramulus	taxonomic classification defined by topology and ANI	98.85	1.15	50	93.1	0 + 0 part	43.48
D17_2.bin.24	2901	39812.3	176946	2181	d__Bacteria	p__Firmicutes_A	c__Clostridia	o__Lachnospirales	f__Lachnospiraceae	g__Faecalicatena	s__Faecalicatena faecis	taxonomic classification defined by topology and ANI	96	0.58	0	93.1	0 + 0 part	41.27
C15_1.bin.26	3481	52548.1	285697	2229	d__Bacteria	p__Firmicutes_A	c__Clostridia	o__Lachnospirales	f__Lachnospiraceae	g__Coprococcus	s__Coprococcus sp900066115	taxonomic classification defined by topology and ANI	96.76	0.73	0	93.11	0 + 0 part	41.65
C23_2.bin.48	3363	41561.7	215104	2083	d__Bacteria	p__Firmicutes_A	c__Clostridia	o__Oscillospirales	f__Oscillospiraceae	g__ER4	s__ER4 sp000765235	taxonomic classification defined by topology and ANI	93.29	0.02	100	93.19	1 + 1 part	58.71
I11_1.bin.14	2756	29399.4	159013	2147	d__Bacteria	p__Firmicutes	c__Bacilli	o__Erysipelotrichales	f__Erysipelotrichaceae	g__Holdemanella	s__Holdemanella sp002299315	taxonomic classification defined by topology and ANI	97.44	0.84	25	93.24	6 + 0 part	34.4
C19_2.bin.76	2662	16623.2	99075	1620	d__Bacteria	p__Firmicutes_A	c__Clostridia	o__Oscillospirales	f__Acutalibacteraceae	g__CAG-217	s__CAG-217 sp000436335	taxonomic classification defined by topology and ANI	94.97	0.34	0	93.27	3 + 0 part	54.31
O15_2.bin.32	3342	22457.8	100172	2172	d__Bacteria	p__Firmicutes_A	c__Clostridia	o__Oscillospirales	f__Butyricicoccaceae	g__Agathobaculum	s__Agathobaculum butyriciproducens	taxonomic classification defined by topology and ANI	96.64	0.67	0	93.29	3 + 0 part	55.25
C15_1.bin.22	2691	42347.7	160144	2815	d__Bacteria	p__Firmicutes_A	c__Clostridia	o__Lachnospirales	f__Lachnospiraceae	g__Agathobacter	s__Agathobacter rectale	taxonomic classification defined by topology and ANI	96.62	0.66	0	93.32	0 + 0 part	41.56
A5_2.bin.4	3450	47994.5	187222	2277	d__Bacteria	p__Firmicutes_A	c__Clostridia	o__Lachnospirales	f__Lachnospiraceae	g__Agathobacter	s__Agathobacter rectale	taxonomic classification defined by topology and ANI	96.75	0.66	50	93.45	0 + 0 part	42.09
C19_2.bin.62	3751	33456.5	213039	2506	d__Bacteria	p__Firmicutes_A	c__Clostridia	o__Christensenellales	f__CAG-74	g__UBA11524	s__UBA11524 sp000437595	taxonomic classification defined by topology and ANI	99.3	1.17	0	93.45	3 + 4 part	58.39
C9_2.bin.14	3861	56860.8	230537	2725	d__Bacteria	p__Bacteroidota	c__Bacteroidia	o__Bacteroidales	f__Bacteroidaceae	g__Paraprevotella	s__Paraprevotella clara	taxonomic classification defined by topology and ANI	93.46	0	0	93.46	0 + 0 part	48.62
A15_2.bin.33	2696	20721.2	102153	2126	d__Bacteria	p__Firmicutes_A	c__Clostridia	o__Oscillospirales	f__Butyricicoccaceae	g__Agathobaculum	s__Agathobaculum butyriciproducens	taxonomic classification defined by topology and ANI	96.87	0.67	0	93.52	2 + 3 part	55.24
B17_1.bin.6	2709	29251.4	168656	2303	d__Bacteria	p__Firmicutes_A	c__Clostridia	o__Oscillospirales	f__Ruminococcaceae	g__Gemmiger	s__Gemmiger formicilis	taxonomic classification defined by topology and ANI	93.54	0	0	93.54	1 + 0 part	60.03
J23_1.bin.8	2619	22763.4	117842	3379	d__Bacteria	p__Bacteroidota	c__Bacteroidia	o__Bacteroidales	f__Marinifilaceae	g__Odoribacter	s__Odoribacter splanchnicus	taxonomic classification defined by topology and ANI	93.55	0	0	93.55	3 + 0 part	43.42
O11_1.bin.4	2759	37990.4	276831	3932	d__Bacteria	p__Bacteroidota	c__Bacteroidia	o__Bacteroidales	f__Bacteroidaceae	g__Bacteroides	s__Bacteroides caccae	taxonomic classification defined by topology and ANI	97.82	0.84	71.43	93.62	1 + 2 part	41.98
J19_2.bin.9	2557	15819.7	85965	2702	d__Bacteria	p__Firmicutes_A	c__Clostridia	o__Lachnospirales	f__Lachnospiraceae	g__Blautia_A	s__Blautia_A obeum	taxonomic classification defined by topology and ANI	98.48	0.97	100	93.63	0 + 0 part	42.09
D17_2.bin.7	2749	19734.4	85236	1763	d__Bacteria	p__Firmicutes	c__Bacilli	o__Lactobacillales	f__Streptococcaceae	g__Streptococcus	s__Streptococcus infantarius	taxonomic classification defined by topology and ANI	98.6	0.98	50	93.7	0 + 0 part	37.68
O12_2.bin.6	2505	19015.2	116637	2132	d__Bacteria	p__Firmicutes_A	c__Clostridia	o__Lachnospirales	f__Lachnospiraceae	g__Agathobacter	s__Agathobacter rectale	taxonomic classification defined by topology and ANI	96.85	0.6	66.67	93.85	0 + 0 part	42.48
C11_2.bin.7	2512	13802.7	59984	2020	d__Bacteria	p__Firmicutes_A	c__Clostridia	o__Oscillospirales	f__Ruminococcaceae	g__Gemmiger	s__	taxonomic classification defined by topology and ANI	93.86	0	0	93.86	1 + 0 part	59.68
C7_2.bin.6	3515	42849.4	132846	2385	d__Bacteria	p__Firmicutes_A	c__Clostridia	o__Lachnospirales	f__Lachnospiraceae	g__Fusicatenibacter	s__Fusicatenibacter saccharivorans	taxonomic classification defined by topology and ANI	97.05	0.63	0	93.9	0 + 0 part	48.56
C17_2.bin.66	2535	9281	35074	2115	d__Bacteria	p__Firmicutes_A	c__Clostridia	o__Oscillospirales	f__Ruminococcaceae	g__Gemmiger	s__Gemmiger sp003476825	taxonomic classification defined by topology and ANI	97.32	0.68	0	93.92	0 + 0 part	56.52
A3_2.bin.51	2595	21340.2	75250	2703	d__Bacteria	p__Firmicutes_A	c__Clostridia	o__Lachnospirales	f__Lachnospiraceae	g__Roseburia	s__Roseburia hominis	taxonomic classification defined by topology and ANI	95.58	0.33	66.67	93.93	0 + 0 part	50.06
C9_2.bin.36	3906	30895.8	103462	2197	d__Bacteria	p__Firmicutes_A	c__Clostridia	o__Oscillospirales	f__Oscillospiraceae	g__ER4	s__ER4 sp000765235	taxonomic classification defined by topology and ANI	93.96	0	0	93.96	3 + 1 part	58.34
M13_2.bin.22	3519	61821	475735	2438	d__Bacteria	p__Firmicutes_A	c__Clostridia	o__Lachnospirales	f__Lachnospiraceae	g__Lachnospira	s__Lachnospira sp000437735	taxonomic classification defined by topology and ANI	93.96	0	0	93.96	0 + 0 part	41.69
A11_2.bin.25	2720	21340.6	113345	1938	d__Bacteria	p__Firmicutes_A	c__Clostridia	o__Oscillospirales	f__Acutalibacteraceae	g__	s__	taxonomic novelty determined using RED	93.96	0	0	93.96	1 + 0 part	44.25
C15_1.bin.37	2855	25674.2	122860	1665	d__Bacteria	p__Firmicutes_A	c__Clostridia	o__Oscillospirales	f__Acutalibacteraceae	g__Eubacterium_R	s__Eubacterium_R sp000434995	taxonomic classification defined by topology and ANI	93.96	0	0	93.96	2 + 0 part	36.54
G9_2.bin.12	2517	25327	88558	2040	d__Bacteria	p__Firmicutes_A	c__Clostridia	o__Oscillospirales	f__Oscillospiraceae	g__ER4	s__ER4 sp000765235	taxonomic classification defined by topology and ANI	97.32	0.67	0	93.97	1 + 2 part	58.79
M10_2.bin.28	40062	122608	309796	2115	d__Bacteria	p__Bacteroidota	c__Bacteroidia	o__Bacteroidales	f__Rikenellaceae	g__Alistipes_A	s__Alistipes_A sp900240235	taxonomic classification defined by topology and ANI	94.23	0.05	0	93.98	3 + 0 part	55.33
G20_2.bin.8	2555	15999.2	78903	2189	d__Bacteria	p__Desulfobacterota_A	c__Desulfovibrionia	o__Desulfovibrionales	f__Desulfovibrionaceae	g__Desulfovibrio	s__Desulfovibrio piger	taxonomic classification defined by topology and ANI	97.09	0.62	50	93.99	1 + 0 part	63.9
I23_1.bin.8	4517	48230.9	237808	3184	d__Bacteria	p__Firmicutes_A	c__Clostridia	o__Lachnospirales	f__Lachnospiraceae	g__Clostridium_M	s__Clostridium_M sp000431375	taxonomic classification defined by topology and ANI	97.15	0.63	0	94	0 + 0 part	44.31
G11_2.bin.38	2550	26616.4	99986	1841	d__Bacteria	p__Actinobacteriota	c__Actinobacteria	o__Actinomycetales	f__Bifidobacteriaceae	g__Bifidobacterium	s__Bifidobacterium longum	taxonomic classification defined by topology and ANI	97.34	0.65	66.67	94.09	0 + 0 part	60.18
D17_2.bin.22	2588	20842.3	165799	2192	d__Bacteria	p__Firmicutes_A	c__Clostridia	o__Oscillospirales	f__Ruminococcaceae	g__Gemmiger	s__Gemmiger formicilis	taxonomic classification defined by topology and ANI	94.1	0	0	94.1	3 + 0 part	59.71
D3_2.bin.32	2508	30525.5	266537	3405	d__Bacteria	p__Firmicutes_A	c__Clostridia	o__Lachnospirales	f__Lachnospiraceae	g__Blautia_A	s__Blautia_A sp900066165	taxonomic classification defined by topology and ANI	94.3	0.02	100	94.2	0 + 0 part	43.04
G12_2.bin.5	2603	26779.7	172884	4002	d__Bacteria	p__Bacteroidota	c__Bacteroidia	o__Bacteroidales	f__Tannerellaceae	g__Parabacteroides	s__Parabacteroides distasonis	taxonomic classification defined by topology and ANI	97.4	0.64	0	94.2	5 + 0 part	45.12
G19_1.bin.17	2530	64212.6	365143	2020	d__Bacteria	p__Bacteroidota	c__Bacteroidia	o__Bacteroidales	f__Rikenellaceae	g__Alistipes	s__Alistipes putredinis	taxonomic classification defined by topology and ANI	99.04	0.96	0	94.24	0 + 0 part	54.47
B1_2.bin.2	2638	23578.1	105531	2236	d__Bacteria	p__Firmicutes_A	c__Clostridia	o__Oscillospirales	f__Ruminococcaceae	g__Gemmiger	s__Gemmiger formicilis	taxonomic classification defined by topology and ANI	94.56	0.06	0	94.26	1 + 0 part	60.2
M1_1.bin.13	2544	12194.4	112851	2360	d__Bacteria	p__Proteobacteria	c__Gammaproteobacteria	o__Burkholderiales	f__Burkholderiaceae	g__Sutterella	s__Sutterella wadsworthensis_B	taxonomic classification defined by topology and ANI	95.32	0.21	0	94.27	1 + 0 part	55.34
G11_2.bin.48	15055	128764	392086	1771	d__Bacteria	p__Firmicutes_A	c__Clostridia	o__Oscillospirales	f__Acutalibacteraceae	g__Ruminococcus_E	s__Ruminococcus_E bromii_B	taxonomic classification defined by topology and ANI	99.33	1.01	0	94.28	1 + 0 part	40.86
C3_2.bin.16	2550	54757.7	275647	1995	d__Bacteria	p__Firmicutes_A	c__Clostridia	o__Oscillospirales	f__Acutalibacteraceae	g__Ruminococcus_E	s__Ruminococcus_E bromii_B	taxonomic classification defined by topology and ANI	99.33	1.01	0	94.28	3 + 1 part	40.55
G19_2.bin.4	2511	61842.5	209787	1883	d__Bacteria	p__Firmicutes_A	c__Clostridia	o__Oscillospirales	f__Acutalibacteraceae	g__Ruminococcus_E	s__Ruminococcus_E bromii	taxonomic classification defined by topology and ANI	99.33	1.01	0	94.28	2 + 0 part	40.95
E2_2.bin.19	2500	11678.6	49043	2288	d__Bacteria	p__Firmicutes_A	c__Clostridia	o__Oscillospirales	f__Ruminococcaceae	g__Gemmiger	s__Gemmiger sp003476825	taxonomic classification defined by topology and ANI	97.69	0.68	0	94.29	0 + 0 part	56.11
G19_2.bin.23	2573	23604.4	131008	1787	d__Bacteria	p__Actinobacteriota	c__Coriobacteriia	o__Coriobacteriales	f__Coriobacteriaceae	g__Collinsella	s__	taxonomic classification defined by topology and ANI	98.39	0.81	0	94.34	4 + 0 part	60.2
K7_2.bin.16	3307	36253.1	145514	1619	d__Bacteria	p__Actinobacteriota	c__Actinobacteria	o__Actinomycetales	f__Micrococcaceae	g__Rothia	s__Rothia mucilaginosa	taxonomic classification defined by topology and ANI	94.67	0.06	100	94.37	3 + 0 part	59.9
M17_2.bin.20	2712	13628.6	56298	1744	d__Bacteria	p__Proteobacteria	c__Gammaproteobacteria	o__Burkholderiales	f__Burkholderiaceae	g__Duodenibacillus	s__Duodenibacillus massiliensis	taxonomic classification defined by topology and ANI	94.38	0	0	94.38	1 + 0 part	57.21
G15_2.bin.36	3510	62518.4	385578	3305	d__Bacteria	p__Bacteroidota	c__Bacteroidia	o__Bacteroidales	f__Bacteroidaceae	g__Bacteroides	s__Bacteroides uniformis	taxonomic classification defined by topology and ANI	95.54	0.23	100	94.39	1 + 3 part	46.7
C1_2.bin.6	4799	49339	188795	2206	d__Bacteria	p__Proteobacteria	c__Gammaproteobacteria	o__Burkholderiales	f__Burkholderiaceae	g__Sutterella	s__Sutterella wadsworthensis_B	taxonomic classification defined by topology and ANI	94.41	0	0	94.41	1 + 0 part	55.23
J17_2.bin.9	2811	35261.2	172309	2415	d__Bacteria	p__Firmicutes_A	c__Clostridia	o__Lachnospirales	f__Lachnospiraceae	g__Faecalicatena	s__Faecalicatena faecis	taxonomic classification defined by topology and ANI	94.44	0	0	94.44	0 + 0 part	41.08
A16_2.bin.17	2624	50027.2	202060	2324	d__Bacteria	p__Firmicutes_A	c__Clostridia	o__Lachnospirales	f__Lachnospiraceae	g__Agathobacter	s__Agathobacter rectale	taxonomic classification defined by topology and ANI	95.65	0.24	0	94.45	0 + 1 part	41.9
G10_2.bin.2	2598	44615	158820	3198	d__Bacteria	p__Bacteroidota	c__Bacteroidia	o__Bacteroidales	f__Bacteroidaceae	g__Bacteroides	s__Bacteroides uniformis	taxonomic classification defined by topology and ANI	97.68	0.64	0	94.48	1 + 3 part	46.77
G9_1.bin.3	3167	69333.2	341232	3626	d__Bacteria	p__Bacteroidota	c__Bacteroidia	o__Bacteroidales	f__Marinifilaceae	g__Butyricimonas	s__Butyricimonas synergistica_A	taxonomic classification defined by topology and ANI	94.62	0	0	94.62	5 + 0 part	42.71
A21_2.bin.4	2718	34542.4	294054	2046	d__Bacteria	p__Firmicutes_A	c__Clostridia	o__Oscillospirales	f__Acutalibacteraceae	g__UBA1417	s__UBA1417 sp003531055	taxonomic classification defined by topology and ANI	94.63	0	0	94.63	1 + 0 part	53.45
M1_1.bin.14	2776	17334.8	63710	1824	d__Bacteria	p__Firmicutes_C	c__Negativicutes	o__Veillonellales	f__Dialisteraceae	g__Dialister	s__Dialister sp000434475	taxonomic classification defined by topology and ANI	97.78	0.63	0	94.63	3 + 0 part	52
A21_2.bin.27	2995	37729.6	145420	2377	d__Bacteria	p__Firmicutes_A	c__Clostridia	o__Lachnospirales	f__Lachnospiraceae	g__Agathobacter	s__Agathobacter rectale	taxonomic classification defined by topology and ANI	99.52	0.97	50	94.67	0 + 0 part	42.09
C13_1.bin.43	7765	72701.3	151224	2018	d__Bacteria	p__Bacteroidota	c__Bacteroidia	o__Bacteroidales	f__Rikenellaceae	g__Alistipes	s__Alistipes putredinis	taxonomic classification defined by topology and ANI	99.52	0.96	0	94.72	0 + 0 part	54.33
O14_2.bin.7	15681	90449.4	258561	1897	d__Bacteria	p__Bacteroidota	c__Bacteroidia	o__Bacteroidales	f__Rikenellaceae	g__Alistipes	s__Alistipes putredinis	taxonomic classification defined by topology and ANI	99.52	0.96	0	94.72	0 + 2 part	54.36
C21_2.bin.51	2737	45518.3	202556	2057	d__Bacteria	p__Firmicutes_C	c__Negativicutes	o__Acidaminococcales	f__Acidaminococcaceae	g__Phascolarctobacterium_A	s__Phascolarctobacterium_A succinatutens	taxonomic classification defined by topology and ANI	100	1.05	0	94.75	4 + 2 part	47.51
E5_2.bin.13	3145	24455.5	120417	2252	d__Bacteria	p__Firmicutes_C	c__Negativicutes	o__Veillonellales	f__Megasphaeraceae	g__Megasphaera	s__	taxonomic classification defined by topology and ANI	98.8	0.8	0	94.8	1 + 2 part	51.74
K8_2.bin.11	2584	34422	180404	2598	d__Bacteria	p__Firmicutes_A	c__Clostridia	o__Lachnospirales	f__Lachnospiraceae	g__Dorea	s__Dorea sp000433215	taxonomic classification defined by topology and ANI	95.38	0.1	0	94.88	0 + 0 part	41.23
J23_1.bin.20	2638	15428.2	136234	2504	d__Bacteria	p__Bacteroidota	c__Bacteroidia	o__Bacteroidales	f__Barnesiellaceae	g__Barnesiella	s__Barnesiella intestinihominis	taxonomic classification defined by topology and ANI	94.91	0	0	94.91	0 + 0 part	43.44
C21_2.bin.74	3065	45174.9	178756	1598	d__Bacteria	p__Firmicutes_A	c__Clostridia	o__Oscillospirales	f__Acutalibacteraceae	g__Eubacterium_R	s__	taxonomic classification defined by topology and ANI	98.32	0.67	100	94.97	0 + 0 part	40.21
E19_2.bin.7	2856	19253.5	92324	4014	d__Bacteria	p__Proteobacteria	c__Gammaproteobacteria	o__Enterobacterales	f__Enterobacteriaceae	g__Escherichia	s__Escherichia flexneri	ANI	97.87	0.57	50	95.02	5 + 0 part	51.07
O11_1.bin.2	2834	17851.6	82117	3983	d__Bacteria	p__Proteobacteria	c__Gammaproteobacteria	o__Enterobacterales	f__Enterobacteriaceae	g__Hafnia	s__Hafnia alvei	taxonomic classification defined by topology and ANI	98.76	0.74	12.5	95.06	4 + 2 part	49.02
H21_2.bin.12	2768	65682.8	273530	2284	d__Bacteria	p__Firmicutes_A	c__Clostridia	o__Lachnospirales	f__Lachnospiraceae	g__	s__	taxonomic novelty determined using RED	95.88	0.16	0	95.08	0 + 0 part	41.02
C7_2.bin.37	3946	29805.2	99242	1685	d__Bacteria	p__Firmicutes_C	c__Negativicutes	o__Acidaminococcales	f__Acidaminococcaceae	g__Phascolarctobacterium	s__Phascolarctobacterium sp000436095	taxonomic classification defined by topology and ANI	99.1	0.8	50	95.1	4 + 0 part	46.18
M5_2.bin.40	2700	23016.9	110602	1722	d__Bacteria	p__Actinobacteriota	c__Coriobacteriia	o__Coriobacteriales	f__Coriobacteriaceae	g__Collinsella	s__	taxonomic classification defined by topology and ANI	99.19	0.81	0	95.14	2 + 0 part	60.08
C13_2.bin.66	3897	87201.8	313464	2364	d__Bacteria	p__Firmicutes_A	c__Clostridia	o__Lachnospirales	f__Lachnospiraceae	g__CAG-127	s__CAG-127 sp900319515	taxonomic classification defined by topology and ANI	95.3	0.02	0	95.2	0 + 0 part	44.34
A16_2.bin.25	3458	41056.7	153825	2126	d__Bacteria	p__Firmicutes_A	c__Clostridia	o__Oscillospirales	f__Ruminococcaceae	g__Gemmiger	s__Gemmiger formicilis	taxonomic classification defined by topology and ANI	95.24	0	0	95.24	0 + 0 part	60.15
C17_2.bin.43	2659	18202.1	143137	1663	d__Bacteria	p__Actinobacteriota	c__Actinobacteria	o__Actinomycetales	f__Bifidobacteriaceae	g__Bifidobacterium	s__Bifidobacterium adolescentis	taxonomic classification defined by topology and ANI	97.91	0.53	0	95.26	2 + 0 part	59.76
K22_2.bin.4	4965	81796.8	197419	1721	d__Bacteria	p__Actinobacteriota	c__Actinobacteria	o__Actinomycetales	f__Bifidobacteriaceae	g__Bifidobacterium	s__Bifidobacterium adolescentis	taxonomic classification defined by topology and ANI	98.33	0.61	100	95.28	3 + 0 part	59.54
C9_1.bin.10	2893	22402.3	107297	1936	d__Bacteria	p__Firmicutes_A	c__Clostridia	o__Lachnospirales	f__Lachnospiraceae	g__Agathobacter	s__Agathobacter rectale	taxonomic classification defined by topology and ANI	96.5	0.24	100	95.3	0 + 0 part	42.5
C11_2.bin.55	3571	41750	132852	2154	d__Bacteria	p__Firmicutes_A	c__Clostridia	o__Lachnospirales	f__Lachnospiraceae	g__Coprococcus	s__Coprococcus sp000154245	taxonomic classification defined by topology and ANI	98.66	0.67	0	95.31	0 + 0 part	41.24
M10_2.bin.17	3410	46753.1	200452	2271	d__Bacteria	p__Firmicutes_A	c__Clostridia	o__Oscillospirales	f__Butyricicoccaceae	g__Agathobaculum	s__Agathobaculum butyriciproducens	taxonomic classification defined by topology and ANI	98.66	0.67	0	95.31	2 + 2 part	55.2
O17_2.bin.13	2618	35977.1	146906	2354	d__Bacteria	p__Firmicutes_A	c__Clostridia	o__Lachnospirales	f__Lachnospiraceae	g__Dorea	s__Dorea longicatena	taxonomic classification defined by topology and ANI	98.25	0.58	0	95.35	0 + 0 part	41.82
E1_2.bin.19	2944	22836.8	127372	2248	d__Bacteria	p__Firmicutes_A	c__Clostridia	o__Lachnospirales	f__Lachnospiraceae	g__Agathobacter	s__Agathobacter rectale	taxonomic classification defined by topology and ANI	97.83	0.48	100	95.43	0 + 0 part	42.17
M6_2.bin.31	2608	12997.8	132018	2110	d__Bacteria	p__Desulfobacterota_A	c__Desulfovibrionia	o__Desulfovibrionales	f__Desulfovibrionaceae	g__Desulfovibrio	s__	taxonomic classification defined by topology and ANI	99.41	0.79	0	95.46	0 + 0 part	64.76
I9_1.bin.6	2610	32104.1	125894	2831	d__Bacteria	p__Bacteroidota	c__Bacteroidia	o__Bacteroidales	f__Bacteroidaceae	g__Paraprevotella	s__Paraprevotella clara	taxonomic classification defined by topology and ANI	95.5	0	0	95.5	4 + 0 part	48.84
C7_2.bin.9	2567	53785.8	369834	2167	d__Bacteria	p__Firmicutes_A	c__Clostridia	o__Lachnospirales	f__Lachnospiraceae	g__Eubacterium_G	s__Eubacterium_G ventriosum	taxonomic classification defined by topology and ANI	99.33	0.76	0	95.53	0 + 0 part	34.17
I17_2.bin.10	3035	73829.2	323851	2576	d__Bacteria	p__Bacteroidota	c__Bacteroidia	o__Bacteroidales	f__Bacteroidaceae	g__Prevotella	s__Prevotella shahii	taxonomic classification defined by topology and ANI	98.99	0.69	16.67	95.54	1 + 1 part	44.39
J15_2.bin.12	2672	32304.8	143937	2217	d__Bacteria	p__Firmicutes_A	c__Clostridia	o__Oscillospirales	f__Ruminococcaceae	g__Gemmiger	s__Gemmiger formicilis	taxonomic classification defined by topology and ANI	95.58	0	0	95.58	0 + 0 part	59.98
G9_2.bin.13	2661	23202.9	112599	1685	d__Bacteria	p__Firmicutes_C	c__Negativicutes	o__Veillonellales	f__Dialisteraceae	g__Dialister	s__Dialister sp000434475	taxonomic classification defined by topology and ANI	98.73	0.63	0	95.58	2 + 0 part	52.67
I20_2.bin.2	2517	26965.7	176259	1821	d__Bacteria	p__Actinobacteriota	c__Actinobacteria	o__Actinomycetales	f__Bifidobacteriaceae	g__Bifidobacterium	s__Bifidobacterium adolescentis	taxonomic classification defined by topology and ANI	97.5	0.38	50	95.6	3 + 0 part	59.78
G8_2.bin.2	2501	14024.6	114034	1986	d__Bacteria	p__Proteobacteria	c__Gammaproteobacteria	o__Burkholderiales	f__Burkholderiaceae	g__Sutterella	s__	taxonomic classification defined by topology and ANI	95.65	0	0	95.65	3 + 0 part	59.67
C9_2.bin.16	5449	34283.1	119025	1821	d__Bacteria	p__Proteobacteria	c__Alphaproteobacteria	o__RF32	f__CAG-239	g__CAG-495	s__CAG-495 sp001917125	taxonomic classification defined by topology and ANI	95.7	0	0	95.7	0 + 0 part	47.1
K4_2.bin.8	2542	11585.8	75971	1882	d__Bacteria	p__Firmicutes_C	c__Negativicutes	o__Veillonellales	f__Veillonellaceae	g__Veillonella	s__Veillonella dispar_A	taxonomic classification defined by topology and ANI	97.63	0.36	100	95.83	2 + 0 part	38.81
G23_2.bin.14	2690	22932.3	117193	1759	d__Bacteria	p__Actinobacteriota	c__Actinobacteria	o__Actinomycetales	f__Bifidobacteriaceae	g__Bifidobacterium	s__Bifidobacterium longum	taxonomic classification defined by topology and ANI	98.54	0.54	0	95.84	1 + 1 part	60.37
J21_2.bin.9	19244	139268	408031	2660	d__Bacteria	p__Bacteroidota	c__Bacteroidia	o__Bacteroidales	f__Rikenellaceae	g__Alistipes	s__Alistipes onderdonkii	taxonomic classification defined by topology and ANI	98.32	0.48	0	95.92	2 + 0 part	58.02
E5_2.bin.40	6710	140774	572701	1939	d__Bacteria	p__Firmicutes_A	c__Clostridia	o__Oscillospirales	f__Acutalibacteraceae	g__CAG-177	s__CAG-177 sp003514385	taxonomic classification defined by topology and ANI	95.93	0	0	95.93	1 + 0 part	51.4
L15_1.bin.28	3555	105405	453692	4712	d__Bacteria	p__Firmicutes_A	c__Clostridia	o__Lachnospirales	f__Lachnospiraceae	g__Clostridium_M	s__Clostridium_M bolteae	taxonomic classification defined by topology and ANI	95.93	0	0	95.93	0 + 0 part	49.49
B11_2.bin.28	3740	44007.9	221030	2844	d__Bacteria	p__Actinobacteriota	c__Coriobacteriia	o__Coriobacteriales	f__Eggerthellaceae	g__Eggerthella	s__Eggerthella lenta	taxonomic classification defined by topology and ANI	100	0.81	33.33	95.95	3 + 0 part	64.17
A23_2.bin.18	5148	53358.6	236488	1728	d__Bacteria	p__Actinobacteriota	c__Coriobacteriia	o__Coriobacteriales	f__Coriobacteriaceae	g__Collinsella	s__	taxonomic classification defined by topology and ANI	100	0.81	0	95.95	2 + 0 part	60.2
C18_2.bin.4	2610	18972.1	86457	2409	d__Bacteria	p__Firmicutes_A	c__Clostridia	o__Lachnospirales	f__Lachnospiraceae	g__UBA9502	s__	taxonomic classification defined by topology and ANI	96.61	0.13	0	95.96	0 + 0 part	49.84
G17_2.bin.10	2827	51417.5	263371	2254	d__Bacteria	p__Firmicutes_A	c__Clostridia	o__Oscillospirales	f__Ruminococcaceae	g__UBA1394	s__	taxonomic classification defined by topology and ANI	95.97	0	0	95.97	3 + 1 part	39.58
H1_2.bin.11	4884	65780.5	199288	1930	d__Bacteria	p__Firmicutes_A	c__Clostridia	o__Oscillospirales	f__Acutalibacteraceae	g__Ruminococcus_E	s__Ruminococcus_E bromii_B	taxonomic classification defined by topology and ANI	99.33	0.67	0	95.98	2 + 0 part	40.95
I11_1.bin.13	2615	31399.5	224665	4469	d__Bacteria	p__Bacteroidota	c__Bacteroidia	o__Bacteroidales	f__Bacteroidaceae	g__Bacteroides	s__Bacteroides thetaiotaomicron	taxonomic classification defined by topology and ANI	99.28	0.65	33.33	96.03	2 + 2 part	42.79
E2_2.bin.6	2502	17774.2	280854	3414	d__Bacteria	p__Desulfobacterota_A	c__Desulfovibrionia	o__Desulfovibrionales	f__Desulfovibrionaceae	g__Bilophila	s__Bilophila wadsworthia	taxonomic classification defined by topology and ANI	96.15	0	0	96.15	0 + 0 part	59.62
C23_2.bin.12	2759	22492.1	166811	1816	d__Bacteria	p__Firmicutes_C	c__Negativicutes	o__Veillonellales	f__Dialisteraceae	g__Dialister	s__Dialister sp000434475	taxonomic classification defined by topology and ANI	99.37	0.63	0	96.22	0 + 0 part	52.19
C15_1.bin.29	2653	14135.4	59479	2186	d__Bacteria	p__Firmicutes	c__Bacilli	o__Erysipelotrichales	f__Erysipelatoclostridiaceae	g__Catenibacterium	s__Catenibacterium mitsuokai	taxonomic classification defined by topology and ANI	96.23	0	0	96.23	0 + 5 part	34.14
B23_2.bin.11	2841	44049.9	171245	2569	d__Bacteria	p__Firmicutes	c__Bacilli	o__Erysipelotrichales	f__Erysipelotrichaceae	g__Absiella	s__Absiella sp000163515	taxonomic classification defined by topology and ANI	96.23	0	0	96.23	2 + 1 part	37.82
I1_2.bin.10	6036	46663.7	208028	3116	d__Bacteria	p__Bacteroidota	c__Bacteroidia	o__Bacteroidales	f__Tannerellaceae	g__Parabacteroides	s__Parabacteroides merdae	taxonomic classification defined by topology and ANI	98.14	0.38	100	96.24	2 + 0 part	45.59
K16_2.bin.33	2798	14198.1	96579	1801	d__Bacteria	p__Proteobacteria	c__Gammaproteobacteria	o__Burkholderiales	f__Burkholderiaceae	g__Parasutterella	s__Parasutterella sp000980495	taxonomic classification defined by topology and ANI	96.25	0	0	96.25	2 + 0 part	49.78
E23_1.bin.7	2551	12155.6	48595	2183	d__Bacteria	p__Firmicutes_A	c__Clostridia	o__Lachnospirales	f__Lachnospiraceae	g__Agathobacter	s__Agathobacter rectale	taxonomic classification defined by topology and ANI	96.25	0	0	96.25	0 + 0 part	42.46
G11_2.bin.39	3051	32728.9	142431	4229	d__Bacteria	p__Proteobacteria	c__Gammaproteobacteria	o__Enterobacterales	f__Enterobacteriaceae	g__Escherichia	s__Escherichia flexneri	taxonomic classification defined by topology and ANI	98.36	0.42	71.43	96.26	5 + 0 part	50.74
G6_2.bin.5	10512	86125.5	295837	1542	d__Bacteria	p__Actinobacteriota	c__Actinobacteria	o__Actinomycetales	f__Bifidobacteriaceae	g__Bifidobacterium	s__Bifidobacterium adolescentis	taxonomic classification defined by topology and ANI	96.3	0	0	96.3	1 + 0 part	59.78
K3_1.bin.7	3087	84400.5	493976	1957	d__Bacteria	p__Proteobacteria	c__Gammaproteobacteria	o__Enterobacterales	f__Pasteurellaceae	g__Haemophilus_D	s__Haemophilus_D pittmaniae	taxonomic classification defined by topology and ANI	98.62	0.45	66.67	96.37	3 + 0 part	42.54
K16_2.bin.32	2718	31742.1	185723	2194	d__Bacteria	p__Actinobacteriota	c__Coriobacteriia	o__Coriobacteriales	f__Eggerthellaceae	g__Adlercreutzia	s__	taxonomic classification defined by topology and ANI	98.79	0.48	33.33	96.39	0 + 0 part	63.65
I4_2.bin.10	4306	100234	302924	2657	d__Bacteria	p__Bacteroidota	c__Bacteroidia	o__Bacteroidales	f__Rikenellaceae	g__Alistipes	s__Alistipes onderdonkii	taxonomic classification defined by topology and ANI	98.8	0.48	0	96.4	0 + 0 part	59.02
C15_2.bin.18	4949	90610.9	285216	2548	d__Bacteria	p__Firmicutes_A	c__Clostridia	o__Lachnospirales	f__Lachnospiraceae	g__TF01-11	s__TF01-11 sp001916135	taxonomic classification defined by topology and ANI	98.66	0.45	0	96.41	0 + 0 part	44.15
M19_2.bin.7	2607	26799.6	171829	2130	d__Bacteria	p__Firmicutes_A	c__Clostridia	o__Lachnospirales	f__Lachnospiraceae	g__Clostridium_Q	s__Clostridium_Q sp003024715	taxonomic classification defined by topology and ANI	97.47	0.21	100	96.42	0 + 0 part	49.27
K20_2.bin.14	2560	21137.2	292761	3601	d__Bacteria	p__Desulfobacterota_A	c__Desulfovibrionia	o__Desulfovibrionales	f__Desulfovibrionaceae	g__Bilophila	s__Bilophila wadsworthia	taxonomic classification defined by topology and ANI	96.45	0	0	96.45	1 + 0 part	59.71
K3_1.bin.31	2821	37237.6	235300	1901	d__Bacteria	p__Proteobacteria	c__Gammaproteobacteria	o__Enterobacterales	f__Pasteurellaceae	g__Haemophilus_D	s__Haemophilus_D parainfluenzae	taxonomic classification defined by topology and ANI	97.9	0.27	100	96.55	6 + 0 part	39.34
C19_2.bin.61	2580	29460.2	179375	2252	d__Bacteria	p__Firmicutes_A	c__Clostridia	o__Oscillospirales	f__Ruminococcaceae	g__Ruminococcus_D	s__Ruminococcus_D bicirculans	taxonomic classification defined by topology and ANI	96.58	0	0	96.58	1 + 0 part	43
G20_2.bin.21	2830	79085.3	264496	3536	d__Bacteria	p__Bacteroidota	c__Bacteroidia	o__Bacteroidales	f__Tannerellaceae	g__Parabacteroides	s__Parabacteroides johnsonii	taxonomic classification defined by topology and ANI	98.85	0.45	80	96.6	0 + 0 part	45.22
C19_2.bin.43	2570	20577	87545	2285	d__Bacteria	p__Firmicutes_A	c__Clostridia	o__Lachnospirales	f__Lachnospiraceae	g__Agathobacter	s__Agathobacter rectale	taxonomic classification defined by topology and ANI	96.62	0	0	96.62	0 + 0 part	42.27
M2_2.bin.17	2789	49782.9	669743	1994	d__Bacteria	p__Firmicutes_A	c__Clostridia	o__Oscillospirales	f__Acutalibacteraceae	g__UBA1417	s__UBA1417 sp003531055	taxonomic classification defined by topology and ANI	96.64	0	0	96.64	2 + 0 part	53.66
C1_2.bin.4	2607	12404.8	59700	1860	d__Bacteria	p__Firmicutes_C	c__Negativicutes	o__Acidaminococcales	f__Acidaminococcaceae	g__Acidaminococcus	s__Acidaminococcus intestini	taxonomic classification defined by topology and ANI	98.2	0.3	100	96.7	1 + 0 part	50.53
M21_2.bin.45	4220	72898.2	248066	1821	d__Bacteria	p__Firmicutes_C	c__Negativicutes	o__Acidaminococcales	f__Acidaminococcaceae	g__Phascolarctobacterium_A	s__	taxonomic novelty determined using RED	98.2	0.3	0	96.7	3 + 0 part	47.66
K1_2.bin.1	2966	54160	286411	2409	d__Bacteria	p__Bacteroidota	c__Bacteroidia	o__Bacteroidales	f__Bacteroidaceae	g__Prevotella	s__Prevotella melaninogenica	taxonomic classification defined by topology and ANI	98.41	0.34	100	96.71	2 + 1 part	40.58
G11_1.bin.5	3114	14507.5	90192	1829	d__Bacteria	p__Proteobacteria	c__Alphaproteobacteria	o__RF32	f__CAG-239	g__CAG-495	s__CAG-495 sp000436375	taxonomic classification defined by topology and ANI	96.77	0	0	96.77	0 + 0 part	49.04
G2_2.bin.11	2736	55652.7	328473	1974	d__Bacteria	p__Proteobacteria	c__Gammaproteobacteria	o__Enterobacterales	f__Succinivibrionaceae	g__Succinivibrio	s__Succinivibrio sp000431835	taxonomic classification defined by topology and ANI	98.24	0.29	0	96.79	2 + 0 part	36.75
E2_2.bin.18	12419	123396	350829	2306	d__Bacteria	p__Verrucomicrobiota	c__Verrucomicrobiae	o__Verrucomicrobiales	f__Akkermansiaceae	g__Akkermansia	s__Akkermansia muciniphila	taxonomic classification defined by topology and ANI	97.96	0.23	100	96.81	1 + 1 part	55.54
G10_2.bin.34	3621	43544.2	157602	2934	d__Bacteria	p__Firmicutes_A	c__Clostridia	o__Lachnospirales	f__Lachnospiraceae	g__UBA9502	s__	taxonomic classification defined by topology and ANI	96.84	0	0	96.84	0 + 0 part	49.19
B9_2.bin.1	4757	65724.4	247430	1959	d__Bacteria	p__Actinobacteriota	c__Actinobacteria	o__Actinomycetales	f__Bifidobacteriaceae	g__Bifidobacterium	s__Bifidobacterium dentium	taxonomic classification defined by topology and ANI	99.09	0.45	0	96.84	1 + 0 part	58.36
E20_2.bin.16	2556	81525.8	322842	3555	d__Bacteria	p__Bacteroidota	c__Bacteroidia	o__Bacteroidales	f__Tannerellaceae	g__Parabacteroides	s__Parabacteroides distasonis	taxonomic classification defined by topology and ANI	97.5	0.13	0	96.85	6 + 1 part	45.06
B21_2.bin.2	3737	73290.8	235452	4281	d__Bacteria	p__Proteobacteria	c__Gammaproteobacteria	o__Enterobacterales	f__Enterobacteriaceae	g__Citrobacter_A	s__Citrobacter_A amalonaticus_D	taxonomic classification defined by topology and ANI	97.05	0.04	0	96.85	1 + 4 part	53.33
A11_2.bin.63	2709	66572.3	295427	2119	d__Bacteria	p__Firmicutes_A	c__Clostridia	o__Oscillospirales	f__Acutalibacteraceae	g__Ruminococcus_E	s__Ruminococcus_E sp003526955	taxonomic classification defined by topology and ANI	98.66	0.34	0	96.96	3 + 0 part	39.26
C7_1.bin.3	7840	65758.1	165058	2157	d__Bacteria	p__Firmicutes_A	c__Clostridia	o__Oscillospirales	f__Ruminococcaceae	g__Ruminiclostridium_E	s__Ruminiclostridium_E siraeum	taxonomic classification defined by topology and ANI	96.98	0	0	96.98	1 + 0 part	45.05
M12_2.bin.15	4740	50727	211101	1832	d__Bacteria	p__Actinobacteriota	c__Actinobacteria	o__Actinomycetales	f__Bifidobacteriaceae	g__Bifidobacterium	s__Bifidobacterium longum	taxonomic classification defined by topology and ANI	97.93	0.19	50	96.98	0 + 0 part	60.04
C17_1.bin.4	5959	60735.3	297553	2132	d__Bacteria	p__Firmicutes_A	c__Clostridia	o__Lachnospirales	f__Lachnospiraceae	g__Agathobacter	s__Agathobacter rectale	taxonomic classification defined by topology and ANI	98.07	0.16	100	97.27	0 + 0 part	42.16
C13_2.bin.78	5044	36339.9	188293	2323	d__Bacteria	p__Firmicutes_A	c__Clostridia	o__Oscillospirales	f__Ruminococcaceae	g__Ruminiclostridium_E	s__Ruminiclostridium_E sp003512525	taxonomic classification defined by topology and ANI	97.28	0	0	97.28	1 + 0 part	44.88
G9_2.bin.63	3225	53298.6	189909	2065	d__Bacteria	p__Firmicutes_A	c__Clostridia	o__Lachnospirales	f__Anaerotignaceae	g__Anaerotignum	s__Anaerotignum sp000436415	taxonomic classification defined by topology and ANI	97.32	0	0	97.32	2 + 0 part	47.76
C21_2.bin.6	26210	133553	711125	2289	d__Bacteria	p__Firmicutes_A	c__Clostridia	o__Lachnospirales	f__Lachnospiraceae	g__CAG-127	s__CAG-127 sp900319515	taxonomic classification defined by topology and ANI	97.32	0	0	97.32	0 + 0 part	44.63
C17_1.bin.7	25971	214470	626915	1749	d__Bacteria	p__Firmicutes_A	c__Clostridia	o__Oscillospirales	f__Acutalibacteraceae	g__CAG-217	s__CAG-217 sp000436335	taxonomic classification defined by topology and ANI	97.32	0	0	97.32	2 + 0 part	53.52
A7_2.bin.85	3403	81142.9	419366	2446	d__Bacteria	p__Firmicutes_A	c__Clostridia	o__Lachnospirales	f__Lachnospiraceae	g__CAG-127	s__CAG-127 sp900319515	taxonomic classification defined by topology and ANI	97.32	0	0	97.32	0 + 0 part	44.35
H23_2.bin.9	2510	13728.4	185254	2983	d__Bacteria	p__Desulfobacterota_A	c__Desulfovibrionia	o__Desulfovibrionales	f__Desulfovibrionaceae	g__Bilophila	s__	taxonomic classification defined by topology and ANI	97.34	0	0	97.34	2 + 0 part	58.7
E23_1.bin.23	2573	20876.1	100647	1755	d__Bacteria	p__Firmicutes	c__Bacilli	o__Lactobacillales	f__Lactobacillaceae	g__Lactobacillus_B	s__Lactobacillus_B ruminis	taxonomic classification defined by topology and ANI	97.38	0	0	97.38	5 + 0 part	43.93
O11_2.bin.33	3068	24234.9	185646	1796	d__Bacteria	p__Actinobacteriota	c__Coriobacteriia	o__Coriobacteriales	f__Eggerthellaceae	g__Senegalimassilia	s__Senegalimassilia anaerobia	taxonomic classification defined by topology and ANI	97.58	0	0	97.58	1 + 0 part	62.47
O6_2.bin.8	6456	102638	452951	2251	d__Bacteria	p__Bacteroidota	c__Bacteroidia	o__Bacteroidales	f__Rikenellaceae	g__Alistipes	s__Alistipes obesi	taxonomic classification defined by topology and ANI	100	0.48	0	97.6	0 + 0 part	59.8
G4_2.bin.42	12194	102086	292936	2010	d__Bacteria	p__Bacteroidota	c__Bacteroidia	o__Bacteroidales	f__Rikenellaceae	g__Alistipes_A	s__	taxonomic classification defined by topology and ANI	100	0.48	0	97.6	2 + 0 part	46.17
B17_1.bin.17	2995	25362.4	114596	2394	d__Bacteria	p__Verrucomicrobiota	c__Verrucomicrobiae	o__Verrucomicrobiales	f__Akkermansiaceae	g__Akkermansia	s__Akkermansia muciniphila_B	taxonomic classification defined by topology and ANI	97.62	0	0	97.62	0 + 0 part	58.58
A8_2.bin.17	10017	114411	339881	1762	d__Bacteria	p__Actinobacteriota	c__Actinobacteria	o__Actinomycetales	f__Bifidobacteriaceae	g__Bifidobacterium	s__Bifidobacterium longum	taxonomic classification defined by topology and ANI	99.94	0.46	0	97.64	2 + 0 part	60.04
G11_2.bin.31	2531	28911.6	90698	2223	d__Bacteria	p__Firmicutes	c__Bacilli	o__Erysipelotrichales	f__Erysipelatoclostridiaceae	g__Catenibacterium	s__Catenibacterium sp000437715	taxonomic classification defined by topology and ANI	100	0.47	100	97.65	0 + 6 part	33.71
C21_2.bin.33	2826	36561.6	189514	2287	d__Bacteria	p__Firmicutes_A	c__Clostridia	o__Oscillospirales	f__Ruminococcaceae	g__Ruminiclostridium_E	s__Ruminiclostridium_E siraeum	taxonomic classification defined by topology and ANI	97.65	0	0	97.65	1 + 0 part	44.97
E15_2.bin.1	2753	33510.3	227408	2925	d__Bacteria	p__Firmicutes_A	c__Clostridia	o__Oscillospirales	f__Oscillospiraceae	g__Flavonifractor	s__Flavonifractor plautii	ANI	98.32	0.13	0	97.67	3 + 1 part	62.44
K13_1.bin.18	2609	38111.1	235101	1740	d__Bacteria	p__Actinobacteriota	c__Actinobacteria	o__Actinomycetales	f__Bifidobacteriaceae	g__Bifidobacterium	s__Bifidobacterium adolescentis	taxonomic classification defined by topology and ANI	98.64	0.19	50	97.69	3 + 0 part	59.57
I16_2.bin.2	2607	52668.9	192925	2494	d__Bacteria	p__Firmicutes	c__Bacilli	o__Lactobacillales	f__Enterococcaceae	g__Enterococcus_B	s__Enterococcus_B faecium_B	taxonomic classification defined by topology and ANI	99.62	0.38	0	97.72	3 + 0 part	38.26
B1_2.bin.9	2569	19401.3	86052	2411	d__Bacteria	p__Bacteroidota	c__Bacteroidia	o__Bacteroidales	f__Barnesiellaceae	g__Barnesiella	s__Barnesiella intestinihominis	taxonomic classification defined by topology and ANI	97.74	0	0	97.74	0 + 2 part	43.53
J23_1.bin.10	8071	124871	399337	3598	d__Bacteria	p__Bacteroidota	c__Bacteroidia	o__Bacteroidales	f__Bacteroidaceae	g__Bacteroides	s__Bacteroides uniformis	taxonomic classification defined by topology and ANI	98.51	0.14	90.91	97.81	1 + 3 part	46.28
C19_1.bin.18	2669	71330	543648	2805	d__Bacteria	p__Bacteroidota	c__Bacteroidia	o__Bacteroidales	f__Bacteroidaceae	g__Bacteroides	s__Bacteroides stercoris	taxonomic classification defined by topology and ANI	97.89	0	0	97.89	1 + 1 part	46.28
K16_2.bin.23	2887	25541.6	156675	2366	d__Bacteria	p__Firmicutes_A	c__Clostridia	o__Lachnospirales	f__Lachnospiraceae	g__Agathobacter	s__Agathobacter rectale	taxonomic classification defined by topology and ANI	98.16	0.05	0	97.91	0 + 0 part	42
C13_2.bin.69	5763	89508.7	385214	2473	d__Bacteria	p__Verrucomicrobiota	c__Verrucomicrobiae	o__Verrucomicrobiales	f__Akkermansiaceae	g__Akkermansia	s__Akkermansia muciniphila	taxonomic classification defined by topology and ANI	97.96	0	0	97.96	3 + 0 part	55.5
C19_2.bin.57	2645	20359.2	119451	2265	d__Bacteria	p__Firmicutes_A	c__Clostridia	o__Oscillospirales	f__Ruminococcaceae	g__Ruminococcus	s__	ANI	97.99	0	0	97.99	2 + 0 part	46.32
A15_2.bin.43	3298	44112.5	168448	2025	d__Bacteria	p__Firmicutes_A	c__Clostridia	o__Oscillospirales	f__Oscillospiraceae	g__ER4	s__ER4 sp000765235	taxonomic classification defined by topology and ANI	97.99	0	0	97.99	0 + 2 part	58.8
C21_2.bin.16	4351	81413.6	415751	2483	d__Bacteria	p__Firmicutes_A	c__Clostridia	o__Lachnospirales	f__Lachnospiraceae	g__Lachnospira	s__Lachnospira eligens_B	taxonomic classification defined by topology and ANI	97.99	0	0	97.99	0 + 0 part	37.51
E21_2.bin.16	2698	37180.7	356268	2726	d__Bacteria	p__Firmicutes_A	c__Clostridia	o__Lachnospirales	f__Lachnospiraceae	g__Agathobacter	s__Agathobacter rectale	taxonomic classification defined by topology and ANI	98.07	0	0	98.07	0 + 0 part	41.39
K16_2.bin.8	2937	38903.1	160150	2904	d__Bacteria	p__Firmicutes	c__Bacilli	o__Erysipelotrichales	f__Erysipelatoclostridiaceae	g__Erysipelatoclostridium	s__Erysipelatoclostridium sp000752095	taxonomic classification defined by topology and ANI	98.11	0	0	98.11	0 + 6 part	29.33
E23_1.bin.37	2511	10328.9	42732	2798	d__Bacteria	p__Firmicutes	c__Bacilli	o__Erysipelotrichales	f__Erysipelatoclostridiaceae	g__Erysipelatoclostridium	s__Erysipelatoclostridium sp000752095	taxonomic classification defined by topology and ANI	98.11	0	0	98.11	0 + 6 part	29.35
E2_2.bin.2	2506	19185	120792	2317	d__Bacteria	p__Firmicutes_A	c__Clostridia	o__Lachnospirales	f__Lachnospiraceae	g__Agathobacter	s__Agathobacter rectale	taxonomic classification defined by topology and ANI	98.27	0	0	98.27	0 + 0 part	42.16
D23_2.bin.15	2578	56101.8	195628	2449	d__Bacteria	p__Firmicutes	c__Bacilli	o__Lactobacillales	f__Enterococcaceae	g__Enterococcus_B	s__Enterococcus_B faecium_B	taxonomic classification defined by topology and ANI	98.49	0	0	98.49	2 + 0 part	38.4
L23_1.bin.14	3025	70456.1	441832	4006	d__Bacteria	p__Bacteroidota	c__Bacteroidia	o__Bacteroidales	f__Bacteroidaceae	g__Bacteroides_B	s__Bacteroides_B dorei	taxonomic classification defined by topology and ANI	98.5	0	0	98.5	2 + 0 part	41.49
G8_2.bin.16	2500	11118.5	58605	2197	d__Bacteria	p__Firmicutes	c__Bacilli	o__Erysipelotrichales	f__Erysipelatoclostridiaceae	g__Catenibacterium	s__Catenibacterium sp000437715	taxonomic classification defined by topology and ANI	98.58	0	0	98.58	0 + 3 part	33.79
C19_2.bin.50	2714	40521.8	190235	2583	d__Bacteria	p__Firmicutes_A	c__Clostridia	o__Lachnospirales	f__Lachnospiraceae	g__Lachnospira	s__Lachnospira eligens_B	taxonomic classification defined by topology and ANI	98.59	0	0	98.59	0 + 0 part	37.45
A7_2.bin.1	2508	27357.6	175810	2295	d__Bacteria	p__Firmicutes_A	c__Clostridia	o__Oscillospirales	f__Ruminococcaceae	g__Ruminococcus_D	s__Ruminococcus_D bicirculans	taxonomic classification defined by topology and ANI	98.63	0	0	98.63	0 + 0 part	43.43
A17_1.bin.1	2858	50884.2	264975	2420	d__Bacteria	p__Bacteroidota	c__Bacteroidia	o__Bacteroidales	f__Bacteroidaceae	g__Prevotella	s__Prevotella melaninogenica	taxonomic classification defined by topology and ANI	98.65	0	0	98.65	1 + 3 part	40.64
A11_2.bin.56	2613	36672.7	111752	1695	d__Bacteria	p__Firmicutes_A	c__Clostridia	o__Oscillospirales	f__Acutalibacteraceae	g__Eubacterium_R	s__Eubacterium_R sp000434995	taxonomic classification defined by topology and ANI	98.66	0	0	98.66	4 + 0 part	36.73
E13_2.bin.21	5520	90612.1	251966	2437	d__Bacteria	p__Firmicutes_A	c__Clostridia	o__Lachnospirales	f__Lachnospiraceae	g__Lachnospira	s__Lachnospira sp000436535	taxonomic classification defined by topology and ANI	98.66	0	0	98.66	0 + 0 part	36.99
A11_2.bin.68	2986	44361.6	207617	2297	d__Bacteria	p__Firmicutes_A	c__Clostridia	o__Lachnospirales	f__Lachnospiraceae	g__Coprococcus	s__Coprococcus eutactus_A	taxonomic classification defined by topology and ANI	98.66	0	0	98.66	0 + 0 part	44.36
C19_2.bin.5	2859	52698.9	270174	2562	d__Bacteria	p__Firmicutes_A	c__Clostridia	o__Lachnospirales	f__Lachnospiraceae	g__Eubacterium_F	s__Eubacterium_F sp003491505	taxonomic classification defined by topology and ANI	98.66	0	0	98.66	0 + 0 part	40.52
C9_2.bin.34	2936	48835.4	196308	2308	d__Bacteria	p__Firmicutes_A	c__Clostridia	o__Lachnospirales	f__Lachnospiraceae	g__Lachnospira	s__Lachnospira rogosae	taxonomic classification defined by topology and ANI	98.66	0	0	98.66	0 + 0 part	36.08
C4_2.bin.3	2578	19435	94745	2775	d__Bacteria	p__Firmicutes_A	c__Clostridia	o__Lachnospirales	f__Lachnospiraceae	g__Clostridium_M	s__	taxonomic classification defined by topology and ANI	98.73	0	0	98.73	0 + 0 part	43.42
G14_2.bin.3	15586	221933	784548	2478	d__Bacteria	p__Bacteroidota	c__Bacteroidia	o__Bacteroidales	f__Barnesiellaceae	g__Barnesiella	s__Barnesiella intestinihominis	taxonomic classification defined by topology and ANI	98.75	0	0	98.75	1 + 0 part	43.49
C8_2.bin.6	3966	48018.2	262752	2330	d__Bacteria	p__Proteobacteria	c__Gammaproteobacteria	o__Burkholderiales	f__Burkholderiaceae	g__Sutterella	s__Sutterella wadsworthensis_B	taxonomic classification defined by topology and ANI	98.76	0	0	98.76	3 + 1 part	55.26
M9_1.bin.4	2508	19772.2	173358	3372	d__Bacteria	p__Desulfobacterota_A	c__Desulfovibrionia	o__Desulfovibrionales	f__Desulfovibrionaceae	g__Bilophila	s__Bilophila wadsworthia	taxonomic classification defined by topology and ANI	98.82	0	0	98.82	2 + 1 part	59.86
B13_2.bin.3	12019	200502	818694	4193	d__Bacteria	p__Bacteroidota	c__Bacteroidia	o__Bacteroidales	f__Bacteroidaceae	g__Bacteroides	s__Bacteroides fragilis	taxonomic classification defined by topology and ANI	99.26	0.07	0	98.91	1 + 0 part	43.25
G11_2.bin.4	4433	84664.2	380464	1852	d__Bacteria	p__Firmicutes	c__Bacilli	o__Lactobacillales	f__Lactobacillaceae	g__Lactobacillus	s__Lactobacillus acidophilus	taxonomic classification defined by topology and ANI	98.94	0	0	98.94	1 + 0 part	34.5
I8_2.bin.10	2903	119668	410186	1797	d__Bacteria	p__Firmicutes	c__Bacilli	o__Lactobacillales	f__Lactobacillaceae	g__Pediococcus	s__Pediococcus pentosaceus	taxonomic classification defined by topology and ANI	98.98	0	0	98.98	1 + 2 part	37.07
I8_2.bin.1	24370	154412	454229	1801	d__Bacteria	p__Firmicutes	c__Bacilli	o__Lactobacillales	f__Lactobacillaceae	g__Pediococcus	s__Pediococcus acidilactici	taxonomic classification defined by topology and ANI	98.98	0	0	98.98	1 + 0 part	42.28
M1_2.bin.8	2778	47803.4	200138	1893	d__Bacteria	p__Firmicutes	c__Bacilli	o__Lactobacillales	f__Streptococcaceae	g__Streptococcus	s__Streptococcus thermophilus	taxonomic classification defined by topology and ANI	99.75	0.15	0	99	0 + 0 part	38.98
O1_2.bin.2	3808	57193.2	227367	2375	d__Bacteria	p__Bacteroidota	c__Bacteroidia	o__Bacteroidales	f__Rikenellaceae	g__Alistipes	s__Alistipes shahii	taxonomic classification defined by topology and ANI	99.04	0	0	99.04	0 + 0 part	59.39
E19_1.bin.25	3239	50980.2	184206	3560	d__Bacteria	p__Bacteroidota	c__Bacteroidia	o__Bacteroidales	f__Tannerellaceae	g__Parabacteroides	s__Parabacteroides distasonis	taxonomic classification defined by topology and ANI	99.04	0	0	99.04	2 + 1 part	45.46
C2_2.bin.1	2674	11830.9	65340	2763	d__Bacteria	p__Firmicutes	c__Bacilli	o__Erysipelotrichales	f__Erysipelatoclostridiaceae	g__Erysipelatoclostridium	s__Erysipelatoclostridium sp000752095	taxonomic classification defined by topology and ANI	99.06	0	0	99.06	0 + 6 part	29.25
I14_2.bin.3	2725	28885	108421	2278	d__Bacteria	p__Firmicutes	c__Bacilli	o__Erysipelotrichales	f__Erysipelatoclostridiaceae	g__Catenibacterium	s__Catenibacterium sp000437715	taxonomic classification defined by topology and ANI	99.06	0	0	99.06	0 + 4 part	33.77
O19_2.bin.11	3950	37726.1	143171	3001	d__Bacteria	p__Firmicutes	c__Bacilli	o__Erysipelotrichales	f__Erysipelatoclostridiaceae	g__Erysipelatoclostridium	s__Erysipelatoclostridium sp000752095	taxonomic classification defined by topology and ANI	99.06	0	0	99.06	0 + 7 part	29.36
G9_1.bin.5	2546	18475.6	171710	3213	d__Bacteria	p__Desulfobacterota_A	c__Desulfovibrionia	o__Desulfovibrionales	f__Desulfovibrionaceae	g__Bilophila	s__	taxonomic classification defined by topology and ANI	99.11	0	0	99.11	0 + 0 part	57.75
C15_1.bin.28	3278	64305.8	290326	1765	d__Archaea	p__Euryarchaeota	c__Methanobacteria	o__Methanobacteriales	f__Methanobacteriaceae	g__Methanobrevibacter_A	s__Methanobrevibacter_A smithii	taxonomic classification defined by topology and ANI	99.2	0	0	99.2	0 + 0 part	31.06
M18_2.bin.2	3156	63663	220701	3684	d__Bacteria	p__Bacteroidota	c__Bacteroidia	o__Bacteroidales	f__Bacteroidaceae	g__Bacteroides_B	s__Bacteroides_B vulgatus	taxonomic classification defined by topology and ANI	99.25	0	0	99.25	3 + 1 part	42.1
M1_1.bin.20	3343	64144.9	292238	3003	d__Bacteria	p__Bacteroidota	c__Bacteroidia	o__Bacteroidales	f__Bacteroidaceae	g__Paraprevotella	s__Paraprevotella clara	taxonomic classification defined by topology and ANI	99.26	0	0	99.26	4 + 0 part	48.49
B13_2.bin.27	5167	174388	492017	1796	d__Bacteria	p__Proteobacteria	c__Gammaproteobacteria	o__Enterobacterales	f__Pasteurellaceae	g__Haemophilus_D	s__Haemophilus_D parainfluenzae_K	ANI	99.75	0.09	100	99.3	4 + 4 part	39.5
G7_2.bin.27	2757	30942.8	157069	1774	d__Bacteria	p__Firmicutes_A	c__Clostridia	o__Oscillospirales	f__Acutalibacteraceae	g__Eubacterium_R	s__Eubacterium_R sp000436835	taxonomic classification defined by topology and ANI	99.33	0	0	99.33	2 + 0 part	38.18
A3_2.bin.34	2969	38239.8	158349	2301	d__Bacteria	p__Firmicutes_A	c__Clostridia	o__Lachnospirales	f__Lachnospiraceae	g__Bacteroides_F	s__Bacteroides_F pectinophilus	taxonomic classification defined by topology and ANI	99.33	0	0	99.33	0 + 0 part	42.18
K6_2.bin.8	2656	35608.6	170604	3298	d__Bacteria	p__Firmicutes_A	c__Clostridia	o__Lachnospirales	f__Lachnospiraceae	g__Blautia_A	s__Blautia_A wexlerae	taxonomic classification defined by topology and ANI	99.37	0	0	99.37	1 + 0 part	41.36
I4_2.bin.22	3854	38916.7	151649	2560	d__Bacteria	p__Firmicutes_A	c__Clostridia	o__Lachnospirales	f__Lachnospiraceae	g__CAG-81	s__CAG-81 sp900066535	taxonomic classification defined by topology and ANI	99.37	0	0	99.37	0 + 0 part	49.02
M6_2.bin.44	6938	135164	331747	1488	d__Bacteria	p__Actinobacteriota	c__Coriobacteriia	o__Coriobacteriales	f__Eggerthellaceae	g__CAG-1427	s__CAG-1427 sp000435675	taxonomic classification defined by topology and ANI	100	0.12	0	99.4	0 + 2 part	54.15
M10_2.bin.3	6707	93055.4	330149	1728	d__Bacteria	p__Actinobacteriota	c__Coriobacteriia	o__Coriobacteriales	f__Eggerthellaceae	g__CAG-1427	s__	taxonomic classification defined by topology and ANI	100	0.12	0	99.4	2 + 0 part	45.57
O19_2.bin.7	2931	24423.7	128071	2283	d__Bacteria	p__Proteobacteria	c__Gammaproteobacteria	o__Burkholderiales	f__Burkholderiaceae	g__Parasutterella	s__Parasutterella excrementihominis	taxonomic classification defined by topology and ANI	99.95	0.11	0	99.4	1 + 0 part	48.77
K5_1.bin.9	2769	38441.5	204649	2408	d__Bacteria	p__Firmicutes_A	c__Clostridia	o__Lachnospirales	f__Lachnospiraceae	g__Dorea	s__Dorea longicatena_B	taxonomic classification defined by topology and ANI	99.42	0	0	99.42	0 + 0 part	42
B1_2.bin.18	3044	126890	342359	3957	d__Bacteria	p__Bacteroidota	c__Bacteroidia	o__Bacteroidales	f__Tannerellaceae	g__Parabacteroides	s__Parabacteroides distasonis	taxonomic classification defined by topology and ANI	99.42	0	0	99.42	3 + 0 part	44.99
M17_2.bin.56	2882	47316.2	182064	3657	d__Bacteria	p__Bacteroidota	c__Bacteroidia	o__Bacteroidales	f__Marinifilaceae	g__Butyricimonas	s__Butyricimonas synergistica_A	taxonomic classification defined by topology and ANI	99.46	0	0	99.46	5 + 0 part	42.94
M7_1.bin.5	4524	161781	568195	4363	d__Bacteria	p__Proteobacteria	c__Gammaproteobacteria	o__Enterobacterales	f__Enterobacteriaceae	g__Escherichia	s__Escherichia coli	taxonomic classification defined by topology and ANI	99.67	0.04	0	99.47	5 + 0 part	50.66
A8_2.bin.14	2523	39111.6	122520	1865	d__Bacteria	p__Actinobacteriota	c__Coriobacteriia	o__Coriobacteriales	f__Eggerthellaceae	g__	s__	taxonomic classification fully defined by topology	100	0.09	0	99.55	2 + 0 part	65.34
M3_2.bin.3	2972	61848.4	201121	1569	d__Bacteria	p__Actinobacteriota	c__Actinobacteria	o__Actinomycetales	f__Bifidobacteriaceae	g__Bifidobacterium	s__Bifidobacterium animalis	taxonomic classification defined by topology and ANI	99.56	0	0	99.56	2 + 0 part	60.47
D9_2.bin.21	3018	32071.4	129376	1917	d__Bacteria	p__Firmicutes	c__Bacilli	o__Lactobacillales	f__Streptococcaceae	g__Streptococcus	s__Streptococcus pasteurianus	taxonomic classification defined by topology and ANI	99.63	0	0	99.63	0 + 0 part	37.23
G9_1.bin.7	5662	60035.9	209045	2354	d__Bacteria	p__Bacteroidota	c__Bacteroidia	o__Bacteroidales	f__Rikenellaceae	g__Alistipes	s__Alistipes finegoldii	taxonomic classification defined by topology and ANI	99.69	0	0	99.69	1 + 0 part	59
E5_2.bin.47	2798	19043.8	64660	2281	d__Bacteria	p__Firmicutes	c__Bacilli	o__Erysipelotrichales	f__Erysipelatoclostridiaceae	g__Catenibacterium	s__Catenibacterium sp000437715	taxonomic classification defined by topology and ANI	100	0	0	100	0 + 5 part	33.65
E19_2.bin.25	4497	50654.2	222801	2422	d__Bacteria	p__Firmicutes_A	c__Clostridia	o__Lachnospirales	f__Lachnospiraceae	g__CAG-81	s__CAG-81 sp900066535	taxonomic classification defined by topology and ANI	100	0	0	100	0 + 0 part	48.98
C9_1.bin.50	2644	85523.7	309702	2365	d__Bacteria	p__Firmicutes_A	c__Clostridia	o__Lachnospirales	f__Lachnospiraceae	g__CAG-632	s__CAG-632 sp000431515	taxonomic classification defined by topology and ANI	100	0	0	100	0 + 0 part	44.47
C22_2.bin.13	9725	99961.6	225190	1507	d__Bacteria	p__Actinobacteriota	c__Coriobacteriia	o__Coriobacteriales	f__Coriobacteriaceae	g__Collinsella	s__Collinsella intestinalis	taxonomic classification defined by topology and ANI	100	0	0	100	3 + 0 part	62.58
G6_2.bin.21	2660	39363.7	145744	1943	d__Bacteria	p__Firmicutes_C	c__Negativicutes	o__Veillonellales	f__Megasphaeraceae	g__Megasphaera	s__Megasphaera sp000417505	taxonomic classification defined by topology and ANI	100	0	0	100	2 + 0 part	54.55
O12_2.bin.7	6247	86283.3	292231	2451	d__Bacteria	p__Firmicutes_A	c__Clostridia	o__Lachnospirales	f__Lachnospiraceae	g__Clostridium_Q	s__Clostridium_Q sp003024715	taxonomic classification defined by topology and ANI	100	0	0	100	0 + 0 part	48.7
G4_2.bin.43	2693	55167.3	221807	2284	d__Bacteria	p__Firmicutes_A	c__Clostridia	o__Lachnospirales	f__Lachnospiraceae	g__Clostridium_Q	s__Clostridium_Q sp003024715	taxonomic classification defined by topology and ANI	100	0	0	100	0 + 0 part	48.86
G17_2.bin.23	2508	12908.5	52167	1741	d__Archaea	p__Euryarchaeota	c__Methanobacteria	o__Methanobacteriales	f__Methanobacteriaceae	g__Methanobrevibacter_A	s__Methanobrevibacter_A smithii_A	taxonomic classification defined by topology and ANI	100	0	0	100	0 + 0 part	30.62

## Sheet: Supplemental Table 4
Supplemental Table 4: CAZymes identified from whole genome sequencing of a subset of strains isolated from the human intestinal tract.
Number	Scaffold name	fastani_ani	classification	Sequencing file name	Species	Phylum	Family	Genus	Gene.ID	EC.	HMMER	eCAMI	DIAMOND	Number of tools identifying CAZyme	CAzyme	Description
1	demux_S_103.filtered.scaffolds	99.01	d__Bacteria;p__Bacteroidota;c__Bacteroidia;o__Bacteroidales;f__Bacteroidaceae;g__Bacteroides;s__Bacteroides thetaiotaomicron	demux_S_103	s__Bacteroides thetaiotaomicron	Bacteroidetes	Bacteroidaceae	Bacteroides	demux_S_103.scaffolds_10_171	-	GT2(8-182)	-	GT2	2	GT2	Glycoside Transferases
2	demux_S_103.filtered.scaffolds	99.01	d__Bacteria;p__Bacteroidota;c__Bacteroidia;o__Bacteroidales;f__Bacteroidaceae;g__Bacteroides;s__Bacteroides thetaiotaomicron	demux_S_103	s__Bacteroides thetaiotaomicron	Bacteroidetes	Bacteroidaceae	Bacteroides	demux_S_103.scaffolds_10_172	-	GT2(43-263)	-	GT2	2	GT2	Glycoside Transferases
3	demux_S_103.filtered.scaffolds	99.01	d__Bacteria;p__Bacteroidota;c__Bacteroidia;o__Bacteroidales;f__Bacteroidaceae;g__Bacteroides;s__Bacteroides thetaiotaomicron	demux_S_103	s__Bacteroides thetaiotaomicron	Bacteroidetes	Bacteroidaceae	Bacteroides	demux_S_103.scaffolds_10_183	-	GT2(9-163)	-	GT2	2	GT2	Glycoside Transferases
4	demux_S_103.filtered.scaffolds	99.01	d__Bacteria;p__Bacteroidota;c__Bacteroidia;o__Bacteroidales;f__Bacteroidaceae;g__Bacteroides;s__Bacteroides thetaiotaomicron	demux_S_103	s__Bacteroides thetaiotaomicron	Bacteroidetes	Bacteroidaceae	Bacteroides	demux_S_103.scaffolds_10_186	-	GT101(57-280)	-	GT101	2	GT101	Glycoside Transferases
5	demux_S_103.filtered.scaffolds	99.01	d__Bacteria;p__Bacteroidota;c__Bacteroidia;o__Bacteroidales;f__Bacteroidaceae;g__Bacteroides;s__Bacteroides thetaiotaomicron	demux_S_103	s__Bacteroides thetaiotaomicron	Bacteroidetes	Bacteroidaceae	Bacteroides	demux_S_103.scaffolds_10_187	-	GT4(208-353)	-	GT4	2	GT4	Glycoside Transferases
6	demux_S_103.filtered.scaffolds	99.01	d__Bacteria;p__Bacteroidota;c__Bacteroidia;o__Bacteroidales;f__Bacteroidaceae;g__Bacteroides;s__Bacteroides thetaiotaomicron	demux_S_103	s__Bacteroides thetaiotaomicron	Bacteroidetes	Bacteroidaceae	Bacteroides	demux_S_103.scaffolds_10_188	-	GT2(42-149)	-	GT2	2	GT2	Glycoside Transferases
7	demux_S_103.filtered.scaffolds	99.01	d__Bacteria;p__Bacteroidota;c__Bacteroidia;o__Bacteroidales;f__Bacteroidaceae;g__Bacteroides;s__Bacteroides thetaiotaomicron	demux_S_103	s__Bacteroides thetaiotaomicron	Bacteroidetes	Bacteroidaceae	Bacteroides	demux_S_103.scaffolds_10_190	-	GT2(54-272)	-	GT2	2	GT2	Glycoside Transferases
8	demux_S_103.filtered.scaffolds	99.01	d__Bacteria;p__Bacteroidota;c__Bacteroidia;o__Bacteroidales;f__Bacteroidaceae;g__Bacteroides;s__Bacteroides thetaiotaomicron	demux_S_103	s__Bacteroides thetaiotaomicron	Bacteroidetes	Bacteroidaceae	Bacteroides	demux_S_103.scaffolds_10_228	-	GH73(12-144)	-	GH73	2	GH73	Glycoside Hydrolases
9	demux_S_103.filtered.scaffolds	99.01	d__Bacteria;p__Bacteroidota;c__Bacteroidia;o__Bacteroidales;f__Bacteroidaceae;g__Bacteroides;s__Bacteroides thetaiotaomicron	demux_S_103	s__Bacteroides thetaiotaomicron	Bacteroidetes	Bacteroidaceae	Bacteroides	demux_S_103.scaffolds_11_157	-	GH97(13-666)	-	GH97	2	GH97	Glycoside Hydrolases
10	demux_S_103.filtered.scaffolds	99.01	d__Bacteria;p__Bacteroidota;c__Bacteroidia;o__Bacteroidales;f__Bacteroidaceae;g__Bacteroides;s__Bacteroides thetaiotaomicron	demux_S_103	s__Bacteroides thetaiotaomicron	Bacteroidetes	Bacteroidaceae	Bacteroides	demux_S_103.scaffolds_11_164	-	CE9(5-378)	-	CE9	2	CE9	Carbohydrate Esterases
11	demux_S_103.filtered.scaffolds	99.01	d__Bacteria;p__Bacteroidota;c__Bacteroidia;o__Bacteroidales;f__Bacteroidaceae;g__Bacteroides;s__Bacteroides thetaiotaomicron	demux_S_103	s__Bacteroides thetaiotaomicron	Bacteroidetes	Bacteroidaceae	Bacteroides	demux_S_103.scaffolds_11_165	-	CE9(5-378)	-	CE9	2	CE9	Carbohydrate Esterases
12	demux_S_103.filtered.scaffolds	99.01	d__Bacteria;p__Bacteroidota;c__Bacteroidia;o__Bacteroidales;f__Bacteroidaceae;g__Bacteroides;s__Bacteroides thetaiotaomicron	demux_S_103	s__Bacteroides thetaiotaomicron	Bacteroidetes	Bacteroidaceae	Bacteroides	demux_S_103.scaffolds_11_66	-	GH13_38(33-400)	-	GH13_38	2	GH13_38	Glycoside Hydrolases
13	demux_S_103.filtered.scaffolds	99.01	d__Bacteria;p__Bacteroidota;c__Bacteroidia;o__Bacteroidales;f__Bacteroidaceae;g__Bacteroides;s__Bacteroides thetaiotaomicron	demux_S_103	s__Bacteroides thetaiotaomicron	Bacteroidetes	Bacteroidaceae	Bacteroides	demux_S_103.scaffolds_11_68	2.4.1.18	GH13_8(220-511)	2.4.1.-	GH13_8	3	GH13_8	Glycoside Hydrolases
14	demux_S_103.filtered.scaffolds	99.01	d__Bacteria;p__Bacteroidota;c__Bacteroidia;o__Bacteroidales;f__Bacteroidaceae;g__Bacteroides;s__Bacteroides thetaiotaomicron	demux_S_103	s__Bacteroides thetaiotaomicron	Bacteroidetes	Bacteroidaceae	Bacteroides	demux_S_103.scaffolds_11_84	-	GH2(27-596)	-	GH2	2	GH2	Glycoside Hydrolases
15	demux_S_103.filtered.scaffolds	99.01	d__Bacteria;p__Bacteroidota;c__Bacteroidia;o__Bacteroidales;f__Bacteroidaceae;g__Bacteroides;s__Bacteroides thetaiotaomicron	demux_S_103	s__Bacteroides thetaiotaomicron	Bacteroidetes	Bacteroidaceae	Bacteroides	demux_S_103.scaffolds_11_98	-	GT51(56-244)	-	GT51	2	GT51	Glycoside Transferases
16	demux_S_103.filtered.scaffolds	99.01	d__Bacteria;p__Bacteroidota;c__Bacteroidia;o__Bacteroidales;f__Bacteroidaceae;g__Bacteroides;s__Bacteroides thetaiotaomicron	demux_S_103	s__Bacteroides thetaiotaomicron	Bacteroidetes	Bacteroidaceae	Bacteroides	demux_S_103.scaffolds_12_13	-	GH32(121-406)	-	GH32	2	GH32	Glycoside Hydrolases
17	demux_S_103.filtered.scaffolds	99.01	d__Bacteria;p__Bacteroidota;c__Bacteroidia;o__Bacteroidales;f__Bacteroidaceae;g__Bacteroides;s__Bacteroides thetaiotaomicron	demux_S_103	s__Bacteroides thetaiotaomicron	Bacteroidetes	Bacteroidaceae	Bacteroides	demux_S_103.scaffolds_12_16	-	GH31(202-631)	-	GH31	2	GH31	Glycoside Hydrolases
18	demux_S_103.filtered.scaffolds	99.01	d__Bacteria;p__Bacteroidota;c__Bacteroidia;o__Bacteroidales;f__Bacteroidaceae;g__Bacteroides;s__Bacteroides thetaiotaomicron	demux_S_103	s__Bacteroides thetaiotaomicron	Bacteroidetes	Bacteroidaceae	Bacteroides	demux_S_103.scaffolds_12_17	-	GH31(234-684)	-	GH31	2	GH31	Glycoside Hydrolases
19	demux_S_103.filtered.scaffolds	99.01	d__Bacteria;p__Bacteroidota;c__Bacteroidia;o__Bacteroidales;f__Bacteroidaceae;g__Bacteroides;s__Bacteroides thetaiotaomicron	demux_S_103	s__Bacteroides thetaiotaomicron	Bacteroidetes	Bacteroidaceae	Bacteroides	demux_S_103.scaffolds_12_18	-	GH66(46-591)	-	GH66	2	GH66	Glycoside Hydrolases
20	demux_S_103.filtered.scaffolds	99.01	d__Bacteria;p__Bacteroidota;c__Bacteroidia;o__Bacteroidales;f__Bacteroidaceae;g__Bacteroides;s__Bacteroides thetaiotaomicron	demux_S_103	s__Bacteroides thetaiotaomicron	Bacteroidetes	Bacteroidaceae	Bacteroides	demux_S_103.scaffolds_12_23	-	GH2(39-498)	-	GH2	2	GH2	Glycoside Hydrolases
21	demux_S_103.filtered.scaffolds	99.01	d__Bacteria;p__Bacteroidota;c__Bacteroidia;o__Bacteroidales;f__Bacteroidaceae;g__Bacteroides;s__Bacteroides thetaiotaomicron	demux_S_103	s__Bacteroides thetaiotaomicron	Bacteroidetes	Bacteroidaceae	Bacteroides	demux_S_103.scaffolds_12_25	-	GH43(45-343)	-	GH43	2	GH43	Glycoside Hydrolases
22	demux_S_103.filtered.scaffolds	99.01	d__Bacteria;p__Bacteroidota;c__Bacteroidia;o__Bacteroidales;f__Bacteroidaceae;g__Bacteroides;s__Bacteroides thetaiotaomicron	demux_S_103	s__Bacteroides thetaiotaomicron	Bacteroidetes	Bacteroidaceae	Bacteroides	demux_S_103.scaffolds_12_27	-	GH51(240-680)	-	GH51	2	GH51	Glycoside Hydrolases
23	demux_S_103.filtered.scaffolds	99.01	d__Bacteria;p__Bacteroidota;c__Bacteroidia;o__Bacteroidales;f__Bacteroidaceae;g__Bacteroides;s__Bacteroides thetaiotaomicron	demux_S_103	s__Bacteroides thetaiotaomicron	Bacteroidetes	Bacteroidaceae	Bacteroides	demux_S_103.scaffolds_12_38	-	GH43_31(36-304)	-	GH43_31	2	GH43_31	Glycoside Hydrolases
24	demux_S_103.filtered.scaffolds	99.01	d__Bacteria;p__Bacteroidota;c__Bacteroidia;o__Bacteroidales;f__Bacteroidaceae;g__Bacteroides;s__Bacteroides thetaiotaomicron	demux_S_103	s__Bacteroides thetaiotaomicron	Bacteroidetes	Bacteroidaceae	Bacteroides	demux_S_103.scaffolds_12_58	-	GH92(237-730)	-	GH92	2	GH92	Glycoside Hydrolases
25	demux_S_103.filtered.scaffolds	99.01	d__Bacteria;p__Bacteroidota;c__Bacteroidia;o__Bacteroidales;f__Bacteroidaceae;g__Bacteroides;s__Bacteroides thetaiotaomicron	demux_S_103	s__Bacteroides thetaiotaomicron	Bacteroidetes	Bacteroidaceae	Bacteroides	demux_S_103.scaffolds_12_59	-	GH36(26-700)	-	GH36	2	GH36	Glycoside Hydrolases
26	demux_S_103.filtered.scaffolds	99.01	d__Bacteria;p__Bacteroidota;c__Bacteroidia;o__Bacteroidales;f__Bacteroidaceae;g__Bacteroides;s__Bacteroides thetaiotaomicron	demux_S_103	s__Bacteroides thetaiotaomicron	Bacteroidetes	Bacteroidaceae	Bacteroides	demux_S_103.scaffolds_12_63	-	GH95(25-773)	-	GH95	2	GH95	Glycoside Hydrolases
27	demux_S_103.filtered.scaffolds	99.01	d__Bacteria;p__Bacteroidota;c__Bacteroidia;o__Bacteroidales;f__Bacteroidaceae;g__Bacteroides;s__Bacteroides thetaiotaomicron	demux_S_103	s__Bacteroides thetaiotaomicron	Bacteroidetes	Bacteroidaceae	Bacteroides	demux_S_103.scaffolds_12_69	3.2.1.22|3.2.1.N1|3.2.1.N2	GH110(21-559)	3.2.1.-	GH110+3.2.1.22	3	GH110+3.2.1.22	Glycoside Hydrolases
28	demux_S_103.filtered.scaffolds	99.01	d__Bacteria;p__Bacteroidota;c__Bacteroidia;o__Bacteroidales;f__Bacteroidaceae;g__Bacteroides;s__Bacteroides thetaiotaomicron	demux_S_103	s__Bacteroides thetaiotaomicron	Bacteroidetes	Bacteroidaceae	Bacteroides	demux_S_103.scaffolds_12_72	-	GH97(15-670)	-	GH97	2	GH97	Glycoside Hydrolases
29	demux_S_103.filtered.scaffolds	99.01	d__Bacteria;p__Bacteroidota;c__Bacteroidia;o__Bacteroidales;f__Bacteroidaceae;g__Bacteroides;s__Bacteroides thetaiotaomicron	demux_S_103	s__Bacteroides thetaiotaomicron	Bacteroidetes	Bacteroidaceae	Bacteroides	demux_S_103.scaffolds_12_80	-	GH31(459-683)	-	CBM32+GH31	2	CBM32+GH31	Glycoside Hydrolases
30	demux_S_103.filtered.scaffolds	99.01	d__Bacteria;p__Bacteroidota;c__Bacteroidia;o__Bacteroidales;f__Bacteroidaceae;g__Bacteroides;s__Bacteroides thetaiotaomicron	demux_S_103	s__Bacteroides thetaiotaomicron	Bacteroidetes	Bacteroidaceae	Bacteroides	demux_S_103.scaffolds_13_100	-	GH32(139-439)	-	GH32	2	GH32	Glycoside Hydrolases
31	demux_S_103.filtered.scaffolds	99.01	d__Bacteria;p__Bacteroidota;c__Bacteroidia;o__Bacteroidales;f__Bacteroidaceae;g__Bacteroides;s__Bacteroides thetaiotaomicron	demux_S_103	s__Bacteroides thetaiotaomicron	Bacteroidetes	Bacteroidaceae	Bacteroides	demux_S_103.scaffolds_13_105	-	GH32(53-350)	-	GH32	2	GH32	Glycoside Hydrolases
32	demux_S_103.filtered.scaffolds	99.01	d__Bacteria;p__Bacteroidota;c__Bacteroidia;o__Bacteroidales;f__Bacteroidaceae;g__Bacteroides;s__Bacteroides thetaiotaomicron	demux_S_103	s__Bacteroides thetaiotaomicron	Bacteroidetes	Bacteroidaceae	Bacteroides	demux_S_103.scaffolds_13_106	3.2.1.80	GH32(150-439)	3.2.1.-	GH32	3	GH32	Glycoside Hydrolases
33	demux_S_103.filtered.scaffolds	99.01	d__Bacteria;p__Bacteroidota;c__Bacteroidia;o__Bacteroidales;f__Bacteroidaceae;g__Bacteroides;s__Bacteroides thetaiotaomicron	demux_S_103	s__Bacteroides thetaiotaomicron	Bacteroidetes	Bacteroidaceae	Bacteroides	demux_S_103.scaffolds_13_20	-	GH29(24-355)	-	GH29	2	GH29	Glycoside Hydrolases
34	demux_S_103.filtered.scaffolds	99.01	d__Bacteria;p__Bacteroidota;c__Bacteroidia;o__Bacteroidales;f__Bacteroidaceae;g__Bacteroides;s__Bacteroides thetaiotaomicron	demux_S_103	s__Bacteroides thetaiotaomicron	Bacteroidetes	Bacteroidaceae	Bacteroides	demux_S_103.scaffolds_13_84	-	GH43_2(90-358)+GH43_2(423-689)	-	GH43_2	2	GH43_2	Glycoside Hydrolases
35	demux_S_103.filtered.scaffolds	99.01	d__Bacteria;p__Bacteroidota;c__Bacteroidia;o__Bacteroidales;f__Bacteroidaceae;g__Bacteroides;s__Bacteroides thetaiotaomicron	demux_S_103	s__Bacteroides thetaiotaomicron	Bacteroidetes	Bacteroidaceae	Bacteroides	demux_S_103.scaffolds_13_85	3.2.1.21	GH3(206-426)	3.2.1.-	GH3	3	GH3	Glycoside Hydrolases
36	demux_S_103.filtered.scaffolds	99.01	d__Bacteria;p__Bacteroidota;c__Bacteroidia;o__Bacteroidales;f__Bacteroidaceae;g__Bacteroides;s__Bacteroides thetaiotaomicron	demux_S_103	s__Bacteroides thetaiotaomicron	Bacteroidetes	Bacteroidaceae	Bacteroides	demux_S_103.scaffolds_13_87	-	GH3(64-305)	-	GH3	2	GH3	Glycoside Hydrolases
37	demux_S_103.filtered.scaffolds	99.01	d__Bacteria;p__Bacteroidota;c__Bacteroidia;o__Bacteroidales;f__Bacteroidaceae;g__Bacteroides;s__Bacteroides thetaiotaomicron	demux_S_103	s__Bacteroides thetaiotaomicron	Bacteroidetes	Bacteroidaceae	Bacteroides	demux_S_103.scaffolds_13_88	-	GH95(321-984)	-	GH95	2	GH95	Glycoside Hydrolases
38	demux_S_103.filtered.scaffolds	99.01	d__Bacteria;p__Bacteroidota;c__Bacteroidia;o__Bacteroidales;f__Bacteroidaceae;g__Bacteroides;s__Bacteroides thetaiotaomicron	demux_S_103	s__Bacteroides thetaiotaomicron	Bacteroidetes	Bacteroidaceae	Bacteroides	demux_S_103.scaffolds_13_89	-	GH2(227-1021)	-	GH2	2	GH2	Glycoside Hydrolases
39	demux_S_103.filtered.scaffolds	99.01	d__Bacteria;p__Bacteroidota;c__Bacteroidia;o__Bacteroidales;f__Bacteroidaceae;g__Bacteroides;s__Bacteroides thetaiotaomicron	demux_S_103	s__Bacteroides thetaiotaomicron	Bacteroidetes	Bacteroidaceae	Bacteroides	demux_S_103.scaffolds_13_96	-	GH92(212-733)	-	GH92	2	GH92	Glycoside Hydrolases
40	demux_S_103.filtered.scaffolds	99.01	d__Bacteria;p__Bacteroidota;c__Bacteroidia;o__Bacteroidales;f__Bacteroidaceae;g__Bacteroides;s__Bacteroides thetaiotaomicron	demux_S_103	s__Bacteroides thetaiotaomicron	Bacteroidetes	Bacteroidaceae	Bacteroides	demux_S_103.scaffolds_13_97	-	GH2(50-700)	-	GH2	2	GH2	Glycoside Hydrolases
41	demux_S_103.filtered.scaffolds	99.01	d__Bacteria;p__Bacteroidota;c__Bacteroidia;o__Bacteroidales;f__Bacteroidaceae;g__Bacteroides;s__Bacteroides thetaiotaomicron	demux_S_103	s__Bacteroides thetaiotaomicron	Bacteroidetes	Bacteroidaceae	Bacteroides	demux_S_103.scaffolds_14_131	-	PL33_1(430-576)	-	PL33_1	2	PL33_1	Polysaccharide Lysases
42	demux_S_103.filtered.scaffolds	99.01	d__Bacteria;p__Bacteroidota;c__Bacteroidia;o__Bacteroidales;f__Bacteroidaceae;g__Bacteroides;s__Bacteroides thetaiotaomicron	demux_S_103	s__Bacteroides thetaiotaomicron	Bacteroidetes	Bacteroidaceae	Bacteroides	demux_S_103.scaffolds_14_148	3.2.1.169|3.2.1.35	GH84(151-443)	3.2.1.-	GH84	3	GH84	Glycoside Hydrolases
43	demux_S_103.filtered.scaffolds	99.01	d__Bacteria;p__Bacteroidota;c__Bacteroidia;o__Bacteroidales;f__Bacteroidaceae;g__Bacteroides;s__Bacteroides thetaiotaomicron	demux_S_103	s__Bacteroides thetaiotaomicron	Bacteroidetes	Bacteroidaceae	Bacteroides	demux_S_103.scaffolds_14_149	-	GH20(155-514)	-	GH20	2	GH20	Glycoside Hydrolases
44	demux_S_103.filtered.scaffolds	99.01	d__Bacteria;p__Bacteroidota;c__Bacteroidia;o__Bacteroidales;f__Bacteroidaceae;g__Bacteroides;s__Bacteroides thetaiotaomicron	demux_S_103	s__Bacteroides thetaiotaomicron	Bacteroidetes	Bacteroidaceae	Bacteroides	demux_S_103.scaffolds_14_15	-	GH23(97-233)	-	GH23	2	GH23	Glycoside Hydrolases
45	demux_S_103.filtered.scaffolds	99.01	d__Bacteria;p__Bacteroidota;c__Bacteroidia;o__Bacteroidales;f__Bacteroidaceae;g__Bacteroides;s__Bacteroides thetaiotaomicron	demux_S_103	s__Bacteroides thetaiotaomicron	Bacteroidetes	Bacteroidaceae	Bacteroides	demux_S_103.scaffolds_15_1	-	GH33(193-532)	-	GH33	2	GH33	Glycoside Hydrolases
46	demux_S_103.filtered.scaffolds	99.01	d__Bacteria;p__Bacteroidota;c__Bacteroidia;o__Bacteroidales;f__Bacteroidaceae;g__Bacteroides;s__Bacteroides thetaiotaomicron	demux_S_103	s__Bacteroides thetaiotaomicron	Bacteroidetes	Bacteroidaceae	Bacteroides	demux_S_103.scaffolds_15_2	-	GH20(140-412)	-	GH20	2	GH20	Glycoside Hydrolases
47	demux_S_103.filtered.scaffolds	99.01	d__Bacteria;p__Bacteroidota;c__Bacteroidia;o__Bacteroidales;f__Bacteroidaceae;g__Bacteroides;s__Bacteroides thetaiotaomicron	demux_S_103	s__Bacteroides thetaiotaomicron	Bacteroidetes	Bacteroidaceae	Bacteroides	demux_S_103.scaffolds_15_25	-	GT2(5-150)	-	GT2	2	GT2	Glycoside Transferases
48	demux_S_103.filtered.scaffolds	99.01	d__Bacteria;p__Bacteroidota;c__Bacteroidia;o__Bacteroidales;f__Bacteroidaceae;g__Bacteroides;s__Bacteroides thetaiotaomicron	demux_S_103	s__Bacteroides thetaiotaomicron	Bacteroidetes	Bacteroidaceae	Bacteroides	demux_S_103.scaffolds_15_4	-	GH2(24-778)	-	GH2	2	GH2	Glycoside Hydrolases
49	demux_S_103.filtered.scaffolds	99.01	d__Bacteria;p__Bacteroidota;c__Bacteroidia;o__Bacteroidales;f__Bacteroidaceae;g__Bacteroides;s__Bacteroides thetaiotaomicron	demux_S_103	s__Bacteroides thetaiotaomicron	Bacteroidetes	Bacteroidaceae	Bacteroides	demux_S_103.scaffolds_15_5	-	GH20(154-509)	-	GH20	2	GH20	Glycoside Hydrolases
50	demux_S_103.filtered.scaffolds	99.01	d__Bacteria;p__Bacteroidota;c__Bacteroidia;o__Bacteroidales;f__Bacteroidaceae;g__Bacteroides;s__Bacteroides thetaiotaomicron	demux_S_103	s__Bacteroides thetaiotaomicron	Bacteroidetes	Bacteroidaceae	Bacteroides	demux_S_103.scaffolds_15_6	-	GH20(151-498)	-	GH20	2	GH20	Glycoside Hydrolases
51	demux_S_103.filtered.scaffolds	99.01	d__Bacteria;p__Bacteroidota;c__Bacteroidia;o__Bacteroidales;f__Bacteroidaceae;g__Bacteroides;s__Bacteroides thetaiotaomicron	demux_S_103	s__Bacteroides thetaiotaomicron	Bacteroidetes	Bacteroidaceae	Bacteroides	demux_S_103.scaffolds_15_7	-	GH2(26-770)	-	GH2	2	GH2	Glycoside Hydrolases
52	demux_S_103.filtered.scaffolds	99.01	d__Bacteria;p__Bacteroidota;c__Bacteroidia;o__Bacteroidales;f__Bacteroidaceae;g__Bacteroides;s__Bacteroides thetaiotaomicron	demux_S_103	s__Bacteroides thetaiotaomicron	Bacteroidetes	Bacteroidaceae	Bacteroides	demux_S_103.scaffolds_15_78	2.4.1.129	GT51(60-223)	2.4.1.-	GT51	3	GT51	Glycoside Transferases
53	demux_S_103.filtered.scaffolds	99.01	d__Bacteria;p__Bacteroidota;c__Bacteroidia;o__Bacteroidales;f__Bacteroidaceae;g__Bacteroides;s__Bacteroides thetaiotaomicron	demux_S_103	s__Bacteroides thetaiotaomicron	Bacteroidetes	Bacteroidaceae	Bacteroides	demux_S_103.scaffolds_16_121	-	GT2(3-109)	-	GT2	2	GT2	Glycoside Transferases
54	demux_S_103.filtered.scaffolds	99.01	d__Bacteria;p__Bacteroidota;c__Bacteroidia;o__Bacteroidales;f__Bacteroidaceae;g__Bacteroides;s__Bacteroides thetaiotaomicron	demux_S_103	s__Bacteroides thetaiotaomicron	Bacteroidetes	Bacteroidaceae	Bacteroides	demux_S_103.scaffolds_16_123	-	GT2(4-163)	-	GT2	2	GT2	Glycoside Transferases
55	demux_S_103.filtered.scaffolds	99.01	d__Bacteria;p__Bacteroidota;c__Bacteroidia;o__Bacteroidales;f__Bacteroidaceae;g__Bacteroides;s__Bacteroides thetaiotaomicron	demux_S_103	s__Bacteroides thetaiotaomicron	Bacteroidetes	Bacteroidaceae	Bacteroides	demux_S_103.scaffolds_16_18	-	GH20(143-477)	-	GH20	2	GH20	Glycoside Hydrolases
56	demux_S_103.filtered.scaffolds	99.01	d__Bacteria;p__Bacteroidota;c__Bacteroidia;o__Bacteroidales;f__Bacteroidaceae;g__Bacteroides;s__Bacteroides thetaiotaomicron	demux_S_103	s__Bacteroides thetaiotaomicron	Bacteroidetes	Bacteroidaceae	Bacteroides	demux_S_103.scaffolds_16_22	3.2.1.51	GH29(52-373)+CBM32(499-599)	3.2.1.-	GH29	3	GH29	Glycoside Hydrolases
57	demux_S_103.filtered.scaffolds	99.01	d__Bacteria;p__Bacteroidota;c__Bacteroidia;o__Bacteroidales;f__Bacteroidaceae;g__Bacteroides;s__Bacteroides thetaiotaomicron	demux_S_103	s__Bacteroides thetaiotaomicron	Bacteroidetes	Bacteroidaceae	Bacteroides	demux_S_103.scaffolds_16_23	-	GH2(64-908)	-	GH2	2	GH2	Glycoside Hydrolases
58	demux_S_103.filtered.scaffolds	99.01	d__Bacteria;p__Bacteroidota;c__Bacteroidia;o__Bacteroidales;f__Bacteroidaceae;g__Bacteroides;s__Bacteroides thetaiotaomicron	demux_S_103	s__Bacteroides thetaiotaomicron	Bacteroidetes	Bacteroidaceae	Bacteroides	demux_S_103.scaffolds_16_24	-	GH20(158-517)	-	GH20	2	GH20	Glycoside Hydrolases
59	demux_S_103.filtered.scaffolds	99.01	d__Bacteria;p__Bacteroidota;c__Bacteroidia;o__Bacteroidales;f__Bacteroidaceae;g__Bacteroides;s__Bacteroides thetaiotaomicron	demux_S_103	s__Bacteroides thetaiotaomicron	Bacteroidetes	Bacteroidaceae	Bacteroides	demux_S_103.scaffolds_16_29	-	GH18(297-533)	-	GH18	2	GH18	Glycoside Hydrolases
60	demux_S_103.filtered.scaffolds	99.01	d__Bacteria;p__Bacteroidota;c__Bacteroidia;o__Bacteroidales;f__Bacteroidaceae;g__Bacteroides;s__Bacteroides thetaiotaomicron	demux_S_103	s__Bacteroides thetaiotaomicron	Bacteroidetes	Bacteroidaceae	Bacteroides	demux_S_103.scaffolds_16_42	-	GT4(192-339)	-	GT4	2	GT4	Glycoside Transferases
61	demux_S_103.filtered.scaffolds	99.01	d__Bacteria;p__Bacteroidota;c__Bacteroidia;o__Bacteroidales;f__Bacteroidaceae;g__Bacteroides;s__Bacteroides thetaiotaomicron	demux_S_103	s__Bacteroides thetaiotaomicron	Bacteroidetes	Bacteroidaceae	Bacteroides	demux_S_103.scaffolds_16_75	3.2.1.41|3.2.1.142	GH13_14(202-526)	3.2.1.-	GH13_14	3	GH13_14	Glycoside Hydrolases
62	demux_S_103.filtered.scaffolds	99.01	d__Bacteria;p__Bacteroidota;c__Bacteroidia;o__Bacteroidales;f__Bacteroidaceae;g__Bacteroides;s__Bacteroides thetaiotaomicron	demux_S_103	s__Bacteroides thetaiotaomicron	Bacteroidetes	Bacteroidaceae	Bacteroides	demux_S_103.scaffolds_17_114	-	GH3(108-331)	-	GH3	2	GH3	Glycoside Hydrolases
63	demux_S_103.filtered.scaffolds	99.01	d__Bacteria;p__Bacteroidota;c__Bacteroidia;o__Bacteroidales;f__Bacteroidaceae;g__Bacteroides;s__Bacteroides thetaiotaomicron	demux_S_103	s__Bacteroides thetaiotaomicron	Bacteroidetes	Bacteroidaceae	Bacteroides	demux_S_103.scaffolds_17_121	-	GH2(24-716)+CBM32(724-837)	-	CBM32+GH2	2	CBM32+GH2	Glycoside Hydrolases
64	demux_S_103.filtered.scaffolds	99.01	d__Bacteria;p__Bacteroidota;c__Bacteroidia;o__Bacteroidales;f__Bacteroidaceae;g__Bacteroides;s__Bacteroides thetaiotaomicron	demux_S_103	s__Bacteroides thetaiotaomicron	Bacteroidetes	Bacteroidaceae	Bacteroides	demux_S_103.scaffolds_17_33	-	CE7(145-445)	-	CE7	2	CE7	Carbohydrate Esterases
65	demux_S_103.filtered.scaffolds	99.01	d__Bacteria;p__Bacteroidota;c__Bacteroidia;o__Bacteroidales;f__Bacteroidaceae;g__Bacteroides;s__Bacteroides thetaiotaomicron	demux_S_103	s__Bacteroides thetaiotaomicron	Bacteroidetes	Bacteroidaceae	Bacteroides	demux_S_103.scaffolds_17_34	-	CBM67(144-318)+GH78(347-856)	-	GH78	2	GH78	Glycoside Hydrolases
66	demux_S_103.filtered.scaffolds	99.01	d__Bacteria;p__Bacteroidota;c__Bacteroidia;o__Bacteroidales;f__Bacteroidaceae;g__Bacteroides;s__Bacteroides thetaiotaomicron	demux_S_103	s__Bacteroides thetaiotaomicron	Bacteroidetes	Bacteroidaceae	Bacteroides	demux_S_103.scaffolds_17_35	-	CBM67(344-514)+GH78(569-1102)	-	GH78	2	GH78	Glycoside Hydrolases
67	demux_S_103.filtered.scaffolds	99.01	d__Bacteria;p__Bacteroidota;c__Bacteroidia;o__Bacteroidales;f__Bacteroidaceae;g__Bacteroides;s__Bacteroides thetaiotaomicron	demux_S_103	s__Bacteroides thetaiotaomicron	Bacteroidetes	Bacteroidaceae	Bacteroides	demux_S_103.scaffolds_17_56	-	GT51(435-588)	-	GT51	2	GT51	Glycoside Transferases
68	demux_S_103.filtered.scaffolds	99.01	d__Bacteria;p__Bacteroidota;c__Bacteroidia;o__Bacteroidales;f__Bacteroidaceae;g__Bacteroides;s__Bacteroides thetaiotaomicron	demux_S_103	s__Bacteroides thetaiotaomicron	Bacteroidetes	Bacteroidaceae	Bacteroides	demux_S_103.scaffolds_17_7	-	GH16_3(36-262)	-	GH16_3	2	GH16_3	Glycoside Hydrolases
69	demux_S_103.filtered.scaffolds	99.01	d__Bacteria;p__Bacteroidota;c__Bacteroidia;o__Bacteroidales;f__Bacteroidaceae;g__Bacteroides;s__Bacteroides thetaiotaomicron	demux_S_103	s__Bacteroides thetaiotaomicron	Bacteroidetes	Bacteroidaceae	Bacteroides	demux_S_103.scaffolds_17_95	-	GH20(142-479)	-	GH20	2	GH20	Glycoside Hydrolases
70	demux_S_103.filtered.scaffolds	99.01	d__Bacteria;p__Bacteroidota;c__Bacteroidia;o__Bacteroidales;f__Bacteroidaceae;g__Bacteroides;s__Bacteroides thetaiotaomicron	demux_S_103	s__Bacteroides thetaiotaomicron	Bacteroidetes	Bacteroidaceae	Bacteroides	demux_S_103.scaffolds_18_3	-	GH97(15-704)	-	GH97	2	GH97	Glycoside Hydrolases
71	demux_S_103.filtered.scaffolds	99.01	d__Bacteria;p__Bacteroidota;c__Bacteroidia;o__Bacteroidales;f__Bacteroidaceae;g__Bacteroides;s__Bacteroides thetaiotaomicron	demux_S_103	s__Bacteroides thetaiotaomicron	Bacteroidetes	Bacteroidaceae	Bacteroides	demux_S_103.scaffolds_18_57	-	CBM32(309-436)	-	CBM32	2	CBM32	Carbohydrate-Binding Molecules
72	demux_S_103.filtered.scaffolds	99.01	d__Bacteria;p__Bacteroidota;c__Bacteroidia;o__Bacteroidales;f__Bacteroidaceae;g__Bacteroides;s__Bacteroides thetaiotaomicron	demux_S_103	s__Bacteroides thetaiotaomicron	Bacteroidetes	Bacteroidaceae	Bacteroides	demux_S_103.scaffolds_18_77	-	PL15_2(534-689)	-	PL15_2	2	PL15_2	Polysaccharide Lysases
73	demux_S_103.filtered.scaffolds	99.01	d__Bacteria;p__Bacteroidota;c__Bacteroidia;o__Bacteroidales;f__Bacteroidaceae;g__Bacteroides;s__Bacteroides thetaiotaomicron	demux_S_103	s__Bacteroides thetaiotaomicron	Bacteroidetes	Bacteroidaceae	Bacteroides	demux_S_103.scaffolds_18_82	-	PL12_2(404-534)	-	PL12_2	2	PL12_2	Polysaccharide Lysases
74	demux_S_103.filtered.scaffolds	99.01	d__Bacteria;p__Bacteroidota;c__Bacteroidia;o__Bacteroidales;f__Bacteroidaceae;g__Bacteroides;s__Bacteroides thetaiotaomicron	demux_S_103	s__Bacteroides thetaiotaomicron	Bacteroidetes	Bacteroidaceae	Bacteroides	demux_S_103.scaffolds_18_83	-	GH88(102-416)	-	GH88	2	GH88	Glycoside Hydrolases
75	demux_S_103.filtered.scaffolds	99.01	d__Bacteria;p__Bacteroidota;c__Bacteroidia;o__Bacteroidales;f__Bacteroidaceae;g__Bacteroides;s__Bacteroides thetaiotaomicron	demux_S_103	s__Bacteroides thetaiotaomicron	Bacteroidetes	Bacteroidaceae	Bacteroides	demux_S_103.scaffolds_18_84	-	GH95(21-798)	-	GH95	2	GH95	Glycoside Hydrolases
76	demux_S_103.filtered.scaffolds	99.01	d__Bacteria;p__Bacteroidota;c__Bacteroidia;o__Bacteroidales;f__Bacteroidaceae;g__Bacteroides;s__Bacteroides thetaiotaomicron	demux_S_103	s__Bacteroides thetaiotaomicron	Bacteroidetes	Bacteroidaceae	Bacteroides	demux_S_103.scaffolds_18_85	-	PL8_2(614-818)	-	PL8_2	2	PL8_2	Polysaccharide Lysases
77	demux_S_103.filtered.scaffolds	99.01	d__Bacteria;p__Bacteroidota;c__Bacteroidia;o__Bacteroidales;f__Bacteroidaceae;g__Bacteroides;s__Bacteroides thetaiotaomicron	demux_S_103	s__Bacteroides thetaiotaomicron	Bacteroidetes	Bacteroidaceae	Bacteroides	demux_S_103.scaffolds_18_89	-	PL12_2(423-557)	-	PL12_2	2	PL12_2	Polysaccharide Lysases
78	demux_S_103.filtered.scaffolds	99.01	d__Bacteria;p__Bacteroidota;c__Bacteroidia;o__Bacteroidales;f__Bacteroidaceae;g__Bacteroides;s__Bacteroides thetaiotaomicron	demux_S_103	s__Bacteroides thetaiotaomicron	Bacteroidetes	Bacteroidaceae	Bacteroides	demux_S_103.scaffolds_18_90	-	GH95(111-690)	-	GH95	2	GH95	Glycoside Hydrolases
79	demux_S_103.filtered.scaffolds	99.01	d__Bacteria;p__Bacteroidota;c__Bacteroidia;o__Bacteroidales;f__Bacteroidaceae;g__Bacteroides;s__Bacteroides thetaiotaomicron	demux_S_103	s__Bacteroides thetaiotaomicron	Bacteroidetes	Bacteroidaceae	Bacteroides	demux_S_103.scaffolds_19_38	-	GH20(159-524)	-	GH20	2	GH20	Glycoside Hydrolases
80	demux_S_103.filtered.scaffolds	99.01	d__Bacteria;p__Bacteroidota;c__Bacteroidia;o__Bacteroidales;f__Bacteroidaceae;g__Bacteroides;s__Bacteroides thetaiotaomicron	demux_S_103	s__Bacteroides thetaiotaomicron	Bacteroidetes	Bacteroidaceae	Bacteroides	demux_S_103.scaffolds_19_4	-	GH133(285-636)	-	GH133	2	GH133	Glycoside Hydrolases
81	demux_S_103.filtered.scaffolds	99.01	d__Bacteria;p__Bacteroidota;c__Bacteroidia;o__Bacteroidales;f__Bacteroidaceae;g__Bacteroides;s__Bacteroides thetaiotaomicron	demux_S_103	s__Bacteroides thetaiotaomicron	Bacteroidetes	Bacteroidaceae	Bacteroides	demux_S_103.scaffolds_19_5	-	GT4(240-385)	-	GT4	2	GT4	Glycoside Transferases
82	demux_S_103.filtered.scaffolds	99.01	d__Bacteria;p__Bacteroidota;c__Bacteroidia;o__Bacteroidales;f__Bacteroidaceae;g__Bacteroides;s__Bacteroides thetaiotaomicron	demux_S_103	s__Bacteroides thetaiotaomicron	Bacteroidetes	Bacteroidaceae	Bacteroides	demux_S_103.scaffolds_19_59	-	GH89(65-729)	-	GH89	2	GH89	Glycoside Hydrolases
83	demux_S_103.filtered.scaffolds	99.01	d__Bacteria;p__Bacteroidota;c__Bacteroidia;o__Bacteroidales;f__Bacteroidaceae;g__Bacteroides;s__Bacteroides thetaiotaomicron	demux_S_103	s__Bacteroides thetaiotaomicron	Bacteroidetes	Bacteroidaceae	Bacteroides	demux_S_103.scaffolds_19_6	-	GH57(20-327)	-	GH57	2	GH57	Glycoside Hydrolases
84	demux_S_103.filtered.scaffolds	99.01	d__Bacteria;p__Bacteroidota;c__Bacteroidia;o__Bacteroidales;f__Bacteroidaceae;g__Bacteroides;s__Bacteroides thetaiotaomicron	demux_S_103	s__Bacteroides thetaiotaomicron	Bacteroidetes	Bacteroidaceae	Bacteroides	demux_S_103.scaffolds_19_8	-	GT5(6-237)	-	GT5	2	GT5	Glycoside Transferases
85	demux_S_103.filtered.scaffolds	99.01	d__Bacteria;p__Bacteroidota;c__Bacteroidia;o__Bacteroidales;f__Bacteroidaceae;g__Bacteroides;s__Bacteroides thetaiotaomicron	demux_S_103	s__Bacteroides thetaiotaomicron	Bacteroidetes	Bacteroidaceae	Bacteroides	demux_S_103.scaffolds_1_105	3.2.1.37|3.2.1.55	GH3(58-304)	3.2.1.-	GH3	3	GH3	Glycoside Hydrolases
86	demux_S_103.filtered.scaffolds	99.01	d__Bacteria;p__Bacteroidota;c__Bacteroidia;o__Bacteroidales;f__Bacteroidaceae;g__Bacteroides;s__Bacteroides thetaiotaomicron	demux_S_103	s__Bacteroides thetaiotaomicron	Bacteroidetes	Bacteroidaceae	Bacteroides	demux_S_103.scaffolds_1_120	-	GH29(23-382)	-	GH29	2	GH29	Glycoside Hydrolases
87	demux_S_103.filtered.scaffolds	99.01	d__Bacteria;p__Bacteroidota;c__Bacteroidia;o__Bacteroidales;f__Bacteroidaceae;g__Bacteroides;s__Bacteroides thetaiotaomicron	demux_S_103	s__Bacteroides thetaiotaomicron	Bacteroidetes	Bacteroidaceae	Bacteroides	demux_S_103.scaffolds_1_121	-	GH2(21-692)	-	GH2	2	GH2	Glycoside Hydrolases
88	demux_S_103.filtered.scaffolds	99.01	d__Bacteria;p__Bacteroidota;c__Bacteroidia;o__Bacteroidales;f__Bacteroidaceae;g__Bacteroides;s__Bacteroides thetaiotaomicron	demux_S_103	s__Bacteroides thetaiotaomicron	Bacteroidetes	Bacteroidaceae	Bacteroides	demux_S_103.scaffolds_1_126	-	PL8_3(345-597)	-	PL8_3	2	PL8_3	Polysaccharide Lysases
89	demux_S_103.filtered.scaffolds	99.01	d__Bacteria;p__Bacteroidota;c__Bacteroidia;o__Bacteroidales;f__Bacteroidaceae;g__Bacteroides;s__Bacteroides thetaiotaomicron	demux_S_103	s__Bacteroides thetaiotaomicron	Bacteroidetes	Bacteroidaceae	Bacteroides	demux_S_103.scaffolds_1_127	-	GH105(48-365)+PL33_2(770-918)	-	GH105+PL33_2	2	GH105+PL33_2	Glycoside Hydrolases
90	demux_S_103.filtered.scaffolds	99.01	d__Bacteria;p__Bacteroidota;c__Bacteroidia;o__Bacteroidales;f__Bacteroidaceae;g__Bacteroides;s__Bacteroides thetaiotaomicron	demux_S_103	s__Bacteroides thetaiotaomicron	Bacteroidetes	Bacteroidaceae	Bacteroides	demux_S_103.scaffolds_1_130	-	GH43_24(48-285)	-	GH43_24	2	GH43_24	Glycoside Hydrolases
91	demux_S_103.filtered.scaffolds	99.01	d__Bacteria;p__Bacteroidota;c__Bacteroidia;o__Bacteroidales;f__Bacteroidaceae;g__Bacteroides;s__Bacteroides thetaiotaomicron	demux_S_103	s__Bacteroides thetaiotaomicron	Bacteroidetes	Bacteroidaceae	Bacteroides	demux_S_103.scaffolds_1_131	-	GH115(26-777)	-	GH115	2	GH115	Glycoside Hydrolases
92	demux_S_103.filtered.scaffolds	99.01	d__Bacteria;p__Bacteroidota;c__Bacteroidia;o__Bacteroidales;f__Bacteroidaceae;g__Bacteroides;s__Bacteroides thetaiotaomicron	demux_S_103	s__Bacteroides thetaiotaomicron	Bacteroidetes	Bacteroidaceae	Bacteroides	demux_S_103.scaffolds_1_132	-	GT2(11-158)	-	GT2	2	GT2	Glycoside Transferases
93	demux_S_103.filtered.scaffolds	99.01	d__Bacteria;p__Bacteroidota;c__Bacteroidia;o__Bacteroidales;f__Bacteroidaceae;g__Bacteroides;s__Bacteroides thetaiotaomicron	demux_S_103	s__Bacteroides thetaiotaomicron	Bacteroidetes	Bacteroidaceae	Bacteroides	demux_S_103.scaffolds_1_133	-	GT4(251-384)	-	GT4	2	GT4	Glycoside Transferases
94	demux_S_103.filtered.scaffolds	99.01	d__Bacteria;p__Bacteroidota;c__Bacteroidia;o__Bacteroidales;f__Bacteroidaceae;g__Bacteroides;s__Bacteroides thetaiotaomicron	demux_S_103	s__Bacteroides thetaiotaomicron	Bacteroidetes	Bacteroidaceae	Bacteroides	demux_S_103.scaffolds_1_142	-	GT4(221-371)	-	GT4	2	GT4	Glycoside Transferases
95	demux_S_103.filtered.scaffolds	99.01	d__Bacteria;p__Bacteroidota;c__Bacteroidia;o__Bacteroidales;f__Bacteroidaceae;g__Bacteroides;s__Bacteroides thetaiotaomicron	demux_S_103	s__Bacteroides thetaiotaomicron	Bacteroidetes	Bacteroidaceae	Bacteroides	demux_S_103.scaffolds_1_144	-	GT4(209-354)	-	GT4	2	GT4	Glycoside Transferases
96	demux_S_103.filtered.scaffolds	99.01	d__Bacteria;p__Bacteroidota;c__Bacteroidia;o__Bacteroidales;f__Bacteroidaceae;g__Bacteroides;s__Bacteroides thetaiotaomicron	demux_S_103	s__Bacteroides thetaiotaomicron	Bacteroidetes	Bacteroidaceae	Bacteroides	demux_S_103.scaffolds_1_160	-	GH2(51-485)	-	GH2	2	GH2	Glycoside Hydrolases
97	demux_S_103.filtered.scaffolds	99.01	d__Bacteria;p__Bacteroidota;c__Bacteroidia;o__Bacteroidales;f__Bacteroidaceae;g__Bacteroides;s__Bacteroides thetaiotaomicron	demux_S_103	s__Bacteroides thetaiotaomicron	Bacteroidetes	Bacteroidaceae	Bacteroides	demux_S_103.scaffolds_1_161	-	GH105(46-358)	-	GH105	2	GH105	Glycoside Hydrolases
98	demux_S_103.filtered.scaffolds	99.01	d__Bacteria;p__Bacteroidota;c__Bacteroidia;o__Bacteroidales;f__Bacteroidaceae;g__Bacteroides;s__Bacteroides thetaiotaomicron	demux_S_103	s__Bacteroides thetaiotaomicron	Bacteroidetes	Bacteroidaceae	Bacteroides	demux_S_103.scaffolds_1_166	-	GH154(26-385)	-	GH154	2	GH154	Glycoside Hydrolases
99	demux_S_103.filtered.scaffolds	99.01	d__Bacteria;p__Bacteroidota;c__Bacteroidia;o__Bacteroidales;f__Bacteroidaceae;g__Bacteroides;s__Bacteroides thetaiotaomicron	demux_S_103	s__Bacteroides thetaiotaomicron	Bacteroidetes	Bacteroidaceae	Bacteroides	demux_S_103.scaffolds_1_169	-	GH88(67-392)	-	GH88	2	GH88	Glycoside Hydrolases
100	demux_S_103.filtered.scaffolds	99.01	d__Bacteria;p__Bacteroidota;c__Bacteroidia;o__Bacteroidales;f__Bacteroidaceae;g__Bacteroides;s__Bacteroides thetaiotaomicron	demux_S_103	s__Bacteroides thetaiotaomicron	Bacteroidetes	Bacteroidaceae	Bacteroides	demux_S_103.scaffolds_1_170	-	GH43_26(27-326)+GH106(539-1104)	-	GH106+GH43_26	2	GH106+GH43_26	Glycoside Hydrolases
101	demux_S_103.filtered.scaffolds	99.01	d__Bacteria;p__Bacteroidota;c__Bacteroidia;o__Bacteroidales;f__Bacteroidaceae;g__Bacteroides;s__Bacteroides thetaiotaomicron	demux_S_103	s__Bacteroides thetaiotaomicron	Bacteroidetes	Bacteroidaceae	Bacteroides	demux_S_103.scaffolds_1_171	-	GH146(50-571)	-	GH146	2	GH146	Glycoside Hydrolases
102	demux_S_103.filtered.scaffolds	99.01	d__Bacteria;p__Bacteroidota;c__Bacteroidia;o__Bacteroidales;f__Bacteroidaceae;g__Bacteroides;s__Bacteroides thetaiotaomicron	demux_S_103	s__Bacteroides thetaiotaomicron	Bacteroidetes	Bacteroidaceae	Bacteroides	demux_S_103.scaffolds_1_174	-	GH116(413-780)	-	GH116	2	GH116	Glycoside Hydrolases
103	demux_S_103.filtered.scaffolds	99.01	d__Bacteria;p__Bacteroidota;c__Bacteroidia;o__Bacteroidales;f__Bacteroidaceae;g__Bacteroides;s__Bacteroides thetaiotaomicron	demux_S_103	s__Bacteroides thetaiotaomicron	Bacteroidetes	Bacteroidaceae	Bacteroides	demux_S_103.scaffolds_1_181	-	GH159(32-260)	-	GH159	2	GH159	Glycoside Hydrolases
104	demux_S_103.filtered.scaffolds	99.01	d__Bacteria;p__Bacteroidota;c__Bacteroidia;o__Bacteroidales;f__Bacteroidaceae;g__Bacteroides;s__Bacteroides thetaiotaomicron	demux_S_103	s__Bacteroides thetaiotaomicron	Bacteroidetes	Bacteroidaceae	Bacteroides	demux_S_103.scaffolds_1_182	-	GH43_3(26-309)	-	GH43_3	2	GH43_3	Glycoside Hydrolases
105	demux_S_103.filtered.scaffolds	99.01	d__Bacteria;p__Bacteroidota;c__Bacteroidia;o__Bacteroidales;f__Bacteroidaceae;g__Bacteroides;s__Bacteroides thetaiotaomicron	demux_S_103	s__Bacteroides thetaiotaomicron	Bacteroidetes	Bacteroidaceae	Bacteroides	demux_S_103.scaffolds_1_186	-	GH43_31(45-306)	-	GH43_31	2	GH43_31	Glycoside Hydrolases
106	demux_S_103.filtered.scaffolds	99.01	d__Bacteria;p__Bacteroidota;c__Bacteroidia;o__Bacteroidales;f__Bacteroidaceae;g__Bacteroides;s__Bacteroides thetaiotaomicron	demux_S_103	s__Bacteroides thetaiotaomicron	Bacteroidetes	Bacteroidaceae	Bacteroides	demux_S_103.scaffolds_1_189	-	GH43_31(47-309)	-	GH43_31	2	GH43_31	Glycoside Hydrolases
107	demux_S_103.filtered.scaffolds	99.01	d__Bacteria;p__Bacteroidota;c__Bacteroidia;o__Bacteroidales;f__Bacteroidaceae;g__Bacteroides;s__Bacteroides thetaiotaomicron	demux_S_103	s__Bacteroides thetaiotaomicron	Bacteroidetes	Bacteroidaceae	Bacteroides	demux_S_103.scaffolds_1_201	-	GT2(13-142)	-	GT2	2	GT2	Glycoside Transferases
108	demux_S_103.filtered.scaffolds	99.01	d__Bacteria;p__Bacteroidota;c__Bacteroidia;o__Bacteroidales;f__Bacteroidaceae;g__Bacteroides;s__Bacteroides thetaiotaomicron	demux_S_103	s__Bacteroides thetaiotaomicron	Bacteroidetes	Bacteroidaceae	Bacteroides	demux_S_103.scaffolds_1_207	-	GT2(8-120)	-	GT2	2	GT2	Glycoside Transferases
109	demux_S_103.filtered.scaffolds	99.01	d__Bacteria;p__Bacteroidota;c__Bacteroidia;o__Bacteroidales;f__Bacteroidaceae;g__Bacteroides;s__Bacteroides thetaiotaomicron	demux_S_103	s__Bacteroides thetaiotaomicron	Bacteroidetes	Bacteroidaceae	Bacteroides	demux_S_103.scaffolds_1_209	-	GT2(4-126)	-	GT2	2	GT2	Glycoside Transferases
110	demux_S_103.filtered.scaffolds	99.01	d__Bacteria;p__Bacteroidota;c__Bacteroidia;o__Bacteroidales;f__Bacteroidaceae;g__Bacteroides;s__Bacteroides thetaiotaomicron	demux_S_103	s__Bacteroides thetaiotaomicron	Bacteroidetes	Bacteroidaceae	Bacteroides	demux_S_103.scaffolds_1_210	-	GT8(5-252)	-	GT8	2	GT8	Glycoside Transferases
111	demux_S_103.filtered.scaffolds	99.01	d__Bacteria;p__Bacteroidota;c__Bacteroidia;o__Bacteroidales;f__Bacteroidaceae;g__Bacteroides;s__Bacteroides thetaiotaomicron	demux_S_103	s__Bacteroides thetaiotaomicron	Bacteroidetes	Bacteroidaceae	Bacteroides	demux_S_103.scaffolds_1_211	-	GT32(82-159)	-	GT32	2	GT32	Glycoside Transferases
112	demux_S_103.filtered.scaffolds	99.01	d__Bacteria;p__Bacteroidota;c__Bacteroidia;o__Bacteroidales;f__Bacteroidaceae;g__Bacteroides;s__Bacteroides thetaiotaomicron	demux_S_103	s__Bacteroides thetaiotaomicron	Bacteroidetes	Bacteroidaceae	Bacteroides	demux_S_103.scaffolds_1_212	-	GT14(4-231)	-	GT14	2	GT14	Glycoside Transferases
113	demux_S_103.filtered.scaffolds	99.01	d__Bacteria;p__Bacteroidota;c__Bacteroidia;o__Bacteroidales;f__Bacteroidaceae;g__Bacteroides;s__Bacteroides thetaiotaomicron	demux_S_103	s__Bacteroides thetaiotaomicron	Bacteroidetes	Bacteroidaceae	Bacteroides	demux_S_103.scaffolds_1_213	-	GT14(4-256)	-	GT14	2	GT14	Glycoside Transferases
114	demux_S_103.filtered.scaffolds	99.01	d__Bacteria;p__Bacteroidota;c__Bacteroidia;o__Bacteroidales;f__Bacteroidaceae;g__Bacteroides;s__Bacteroides thetaiotaomicron	demux_S_103	s__Bacteroides thetaiotaomicron	Bacteroidetes	Bacteroidaceae	Bacteroides	demux_S_103.scaffolds_1_215	-	GT2(9-149)	-	GT2	2	GT2	Glycoside Transferases
115	demux_S_103.filtered.scaffolds	99.01	d__Bacteria;p__Bacteroidota;c__Bacteroidia;o__Bacteroidales;f__Bacteroidaceae;g__Bacteroides;s__Bacteroides thetaiotaomicron	demux_S_103	s__Bacteroides thetaiotaomicron	Bacteroidetes	Bacteroidaceae	Bacteroides	demux_S_103.scaffolds_1_217	-	GT4(200-349)	-	GT4	2	GT4	Glycoside Transferases
116	demux_S_103.filtered.scaffolds	99.01	d__Bacteria;p__Bacteroidota;c__Bacteroidia;o__Bacteroidales;f__Bacteroidaceae;g__Bacteroides;s__Bacteroides thetaiotaomicron	demux_S_103	s__Bacteroides thetaiotaomicron	Bacteroidetes	Bacteroidaceae	Bacteroides	demux_S_103.scaffolds_1_218	-	GT4(198-341)	-	GT0	2	GT0	Glycoside Transferases
117	demux_S_103.filtered.scaffolds	99.01	d__Bacteria;p__Bacteroidota;c__Bacteroidia;o__Bacteroidales;f__Bacteroidaceae;g__Bacteroides;s__Bacteroides thetaiotaomicron	demux_S_103	s__Bacteroides thetaiotaomicron	Bacteroidetes	Bacteroidaceae	Bacteroides	demux_S_103.scaffolds_1_219	-	GT4(189-341)	-	GT4	2	GT4	Glycoside Transferases
118	demux_S_103.filtered.scaffolds	99.01	d__Bacteria;p__Bacteroidota;c__Bacteroidia;o__Bacteroidales;f__Bacteroidaceae;g__Bacteroides;s__Bacteroides thetaiotaomicron	demux_S_103	s__Bacteroides thetaiotaomicron	Bacteroidetes	Bacteroidaceae	Bacteroides	demux_S_103.scaffolds_1_229	-	GH2(61-757)+CBM32(736-844)	-	CBM32+GH2	2	CBM32+GH2	Glycoside Hydrolases
119	demux_S_103.filtered.scaffolds	99.01	d__Bacteria;p__Bacteroidota;c__Bacteroidia;o__Bacteroidales;f__Bacteroidaceae;g__Bacteroides;s__Bacteroides thetaiotaomicron	demux_S_103	s__Bacteroides thetaiotaomicron	Bacteroidetes	Bacteroidaceae	Bacteroides	demux_S_103.scaffolds_1_230	-	GH3(92-311)	-	GH3	2	GH3	Glycoside Hydrolases
120	demux_S_103.filtered.scaffolds	99.01	d__Bacteria;p__Bacteroidota;c__Bacteroidia;o__Bacteroidales;f__Bacteroidaceae;g__Bacteroides;s__Bacteroides thetaiotaomicron	demux_S_103	s__Bacteroides thetaiotaomicron	Bacteroidetes	Bacteroidaceae	Bacteroides	demux_S_103.scaffolds_1_232	-	GH43_10(37-295)	-	GH43_10+3.2.1.55	2	GH43_10+3.2.1.55	Glycoside Hydrolases
121	demux_S_103.filtered.scaffolds	99.01	d__Bacteria;p__Bacteroidota;c__Bacteroidia;o__Bacteroidales;f__Bacteroidaceae;g__Bacteroides;s__Bacteroides thetaiotaomicron	demux_S_103	s__Bacteroides thetaiotaomicron	Bacteroidetes	Bacteroidaceae	Bacteroides	demux_S_103.scaffolds_1_233	3.2.1.22	GH36(26-701)	3.2.1.-	GH36	3	GH36	Glycoside Hydrolases
122	demux_S_103.filtered.scaffolds	99.01	d__Bacteria;p__Bacteroidota;c__Bacteroidia;o__Bacteroidales;f__Bacteroidaceae;g__Bacteroides;s__Bacteroides thetaiotaomicron	demux_S_103	s__Bacteroides thetaiotaomicron	Bacteroidetes	Bacteroidaceae	Bacteroides	demux_S_103.scaffolds_1_288	-	GH18(46-334)	-	GH18	2	GH18	Glycoside Hydrolases
123	demux_S_103.filtered.scaffolds	99.01	d__Bacteria;p__Bacteroidota;c__Bacteroidia;o__Bacteroidales;f__Bacteroidaceae;g__Bacteroides;s__Bacteroides thetaiotaomicron	demux_S_103	s__Bacteroides thetaiotaomicron	Bacteroidetes	Bacteroidaceae	Bacteroides	demux_S_103.scaffolds_1_289	-	GH16_3(138-367)	-	GH16_3	2	GH16_3	Glycoside Hydrolases
124	demux_S_103.filtered.scaffolds	99.01	d__Bacteria;p__Bacteroidota;c__Bacteroidia;o__Bacteroidales;f__Bacteroidaceae;g__Bacteroides;s__Bacteroides thetaiotaomicron	demux_S_103	s__Bacteroides thetaiotaomicron	Bacteroidetes	Bacteroidaceae	Bacteroides	demux_S_103.scaffolds_1_3	3.2.1.22	GH27(223-462)	3.2.1.-	GH27	3	GH27	Glycoside Hydrolases
125	demux_S_103.filtered.scaffolds	99.01	d__Bacteria;p__Bacteroidota;c__Bacteroidia;o__Bacteroidales;f__Bacteroidaceae;g__Bacteroides;s__Bacteroides thetaiotaomicron	demux_S_103	s__Bacteroides thetaiotaomicron	Bacteroidetes	Bacteroidaceae	Bacteroides	demux_S_103.scaffolds_1_364	-	GH123(59-596)	-	GH123	2	GH123	Glycoside Hydrolases
126	demux_S_103.filtered.scaffolds	99.01	d__Bacteria;p__Bacteroidota;c__Bacteroidia;o__Bacteroidales;f__Bacteroidaceae;g__Bacteroides;s__Bacteroides thetaiotaomicron	demux_S_103	s__Bacteroides thetaiotaomicron	Bacteroidetes	Bacteroidaceae	Bacteroides	demux_S_103.scaffolds_1_368	-	GT30(43-205)	-	GT30	2	GT30	Glycoside Transferases
127	demux_S_103.filtered.scaffolds	99.01	d__Bacteria;p__Bacteroidota;c__Bacteroidia;o__Bacteroidales;f__Bacteroidaceae;g__Bacteroides;s__Bacteroides thetaiotaomicron	demux_S_103	s__Bacteroides thetaiotaomicron	Bacteroidetes	Bacteroidaceae	Bacteroides	demux_S_103.scaffolds_1_43	-	GT35(272-734)	-	GT35	2	GT35	Glycoside Transferases
128	demux_S_103.filtered.scaffolds	99.01	d__Bacteria;p__Bacteroidota;c__Bacteroidia;o__Bacteroidales;f__Bacteroidaceae;g__Bacteroides;s__Bacteroides thetaiotaomicron	demux_S_103	s__Bacteroides thetaiotaomicron	Bacteroidetes	Bacteroidaceae	Bacteroides	demux_S_103.scaffolds_1_438	-	GH2(22-453)	-	GH2	2	GH2	Glycoside Hydrolases
129	demux_S_103.filtered.scaffolds	99.01	d__Bacteria;p__Bacteroidota;c__Bacteroidia;o__Bacteroidales;f__Bacteroidaceae;g__Bacteroides;s__Bacteroides thetaiotaomicron	demux_S_103	s__Bacteroides thetaiotaomicron	Bacteroidetes	Bacteroidaceae	Bacteroides	demux_S_103.scaffolds_1_60	-	GH18(65-311)	-	GH18	2	GH18	Glycoside Hydrolases
130	demux_S_103.filtered.scaffolds	99.01	d__Bacteria;p__Bacteroidota;c__Bacteroidia;o__Bacteroidales;f__Bacteroidaceae;g__Bacteroides;s__Bacteroides thetaiotaomicron	demux_S_103	s__Bacteroides thetaiotaomicron	Bacteroidetes	Bacteroidaceae	Bacteroides	demux_S_103.scaffolds_1_67	-	GH30_4(30-523)	-	GH30_4	2	GH30_4	Glycoside Hydrolases
131	demux_S_103.filtered.scaffolds	99.01	d__Bacteria;p__Bacteroidota;c__Bacteroidia;o__Bacteroidales;f__Bacteroidaceae;g__Bacteroides;s__Bacteroides thetaiotaomicron	demux_S_103	s__Bacteroides thetaiotaomicron	Bacteroidetes	Bacteroidaceae	Bacteroides	demux_S_103.scaffolds_1_85	2.4.1.281	GH130(50-362)	2.4.1.-	GH130	3	GH130	Glycoside Hydrolases
132	demux_S_103.filtered.scaffolds	99.01	d__Bacteria;p__Bacteroidota;c__Bacteroidia;o__Bacteroidales;f__Bacteroidaceae;g__Bacteroides;s__Bacteroides thetaiotaomicron	demux_S_103	s__Bacteroides thetaiotaomicron	Bacteroidetes	Bacteroidaceae	Bacteroides	demux_S_103.scaffolds_1_87	-	GH30_6(56-510)	-	GH30_6	2	GH30_6	Glycoside Hydrolases
133	demux_S_103.filtered.scaffolds	99.01	d__Bacteria;p__Bacteroidota;c__Bacteroidia;o__Bacteroidales;f__Bacteroidaceae;g__Bacteroides;s__Bacteroides thetaiotaomicron	demux_S_103	s__Bacteroides thetaiotaomicron	Bacteroidetes	Bacteroidaceae	Bacteroides	demux_S_103.scaffolds_1_91	-	GH154(2-355)	-	GH154	2	GH154	Glycoside Hydrolases
134	demux_S_103.filtered.scaffolds	99.01	d__Bacteria;p__Bacteroidota;c__Bacteroidia;o__Bacteroidales;f__Bacteroidaceae;g__Bacteroides;s__Bacteroides thetaiotaomicron	demux_S_103	s__Bacteroides thetaiotaomicron	Bacteroidetes	Bacteroidaceae	Bacteroides	demux_S_103.scaffolds_1_98	-	CBM32(236-362)	-	CBM32	2	CBM32	Carbohydrate-Binding Molecules
135	demux_S_103.filtered.scaffolds	99.01	d__Bacteria;p__Bacteroidota;c__Bacteroidia;o__Bacteroidales;f__Bacteroidaceae;g__Bacteroides;s__Bacteroides thetaiotaomicron	demux_S_103	s__Bacteroides thetaiotaomicron	Bacteroidetes	Bacteroidaceae	Bacteroides	demux_S_103.scaffolds_20_72	-	GH92(246-736)	-	GH92	2	GH92	Glycoside Hydrolases
136	demux_S_103.filtered.scaffolds	99.01	d__Bacteria;p__Bacteroidota;c__Bacteroidia;o__Bacteroidales;f__Bacteroidaceae;g__Bacteroides;s__Bacteroides thetaiotaomicron	demux_S_103	s__Bacteroides thetaiotaomicron	Bacteroidetes	Bacteroidaceae	Bacteroides	demux_S_103.scaffolds_20_73	-	GH38(31-285)+CBM32(1078-1196)	-	GH38	2	GH38	Glycoside Hydrolases
137	demux_S_103.filtered.scaffolds	99.01	d__Bacteria;p__Bacteroidota;c__Bacteroidia;o__Bacteroidales;f__Bacteroidaceae;g__Bacteroides;s__Bacteroides thetaiotaomicron	demux_S_103	s__Bacteroides thetaiotaomicron	Bacteroidetes	Bacteroidaceae	Bacteroides	demux_S_103.scaffolds_20_75	-	GT32(20-101)	-	GT32	2	GT32	Glycoside Transferases
138	demux_S_103.filtered.scaffolds	99.01	d__Bacteria;p__Bacteroidota;c__Bacteroidia;o__Bacteroidales;f__Bacteroidaceae;g__Bacteroides;s__Bacteroides thetaiotaomicron	demux_S_103	s__Bacteroides thetaiotaomicron	Bacteroidetes	Bacteroidaceae	Bacteroides	demux_S_103.scaffolds_20_76	-	GT32(29-103)	-	GT32	2	GT32	Glycoside Transferases
139	demux_S_103.filtered.scaffolds	99.01	d__Bacteria;p__Bacteroidota;c__Bacteroidia;o__Bacteroidales;f__Bacteroidaceae;g__Bacteroides;s__Bacteroides thetaiotaomicron	demux_S_103	s__Bacteroides thetaiotaomicron	Bacteroidetes	Bacteroidaceae	Bacteroides	demux_S_103.scaffolds_20_80	-	GH130(63-372)	-	GH130+3.2.1.197	2	GH130+3.2.1.197	Glycoside Hydrolases
140	demux_S_103.filtered.scaffolds	99.01	d__Bacteria;p__Bacteroidota;c__Bacteroidia;o__Bacteroidales;f__Bacteroidaceae;g__Bacteroides;s__Bacteroides thetaiotaomicron	demux_S_103	s__Bacteroides thetaiotaomicron	Bacteroidetes	Bacteroidaceae	Bacteroides	demux_S_103.scaffolds_20_81	-	GH125(70-466)	-	GH125	2	GH125	Glycoside Hydrolases
141	demux_S_103.filtered.scaffolds	99.01	d__Bacteria;p__Bacteroidota;c__Bacteroidia;o__Bacteroidales;f__Bacteroidaceae;g__Bacteroides;s__Bacteroides thetaiotaomicron	demux_S_103	s__Bacteroides thetaiotaomicron	Bacteroidetes	Bacteroidaceae	Bacteroides	demux_S_103.scaffolds_20_82	-	GH76(68-366)	-	GH76	2	GH76	Glycoside Hydrolases
142	demux_S_103.filtered.scaffolds	99.01	d__Bacteria;p__Bacteroidota;c__Bacteroidia;o__Bacteroidales;f__Bacteroidaceae;g__Bacteroides;s__Bacteroides thetaiotaomicron	demux_S_103	s__Bacteroides thetaiotaomicron	Bacteroidetes	Bacteroidaceae	Bacteroides	demux_S_103.scaffolds_20_84	-	GH92(237-742)	-	GH92	2	GH92	Glycoside Hydrolases
143	demux_S_103.filtered.scaffolds	99.01	d__Bacteria;p__Bacteroidota;c__Bacteroidia;o__Bacteroidales;f__Bacteroidaceae;g__Bacteroides;s__Bacteroides thetaiotaomicron	demux_S_103	s__Bacteroides thetaiotaomicron	Bacteroidetes	Bacteroidaceae	Bacteroides	demux_S_103.scaffolds_20_91	-	GH76(157-487)	-	GH76	2	GH76	Glycoside Hydrolases
144	demux_S_103.filtered.scaffolds	99.01	d__Bacteria;p__Bacteroidota;c__Bacteroidia;o__Bacteroidales;f__Bacteroidaceae;g__Bacteroides;s__Bacteroides thetaiotaomicron	demux_S_103	s__Bacteroides thetaiotaomicron	Bacteroidetes	Bacteroidaceae	Bacteroides	demux_S_103.scaffolds_22_1	-	GH43_4(161-529)	-	GH43_4	2	GH43_4	Glycoside Hydrolases
145	demux_S_103.filtered.scaffolds	99.01	d__Bacteria;p__Bacteroidota;c__Bacteroidia;o__Bacteroidales;f__Bacteroidaceae;g__Bacteroides;s__Bacteroides thetaiotaomicron	demux_S_103	s__Bacteroides thetaiotaomicron	Bacteroidetes	Bacteroidaceae	Bacteroides	demux_S_103.scaffolds_22_10	-	GH43_29(25-303)	-	GH43_29	2	GH43_29	Glycoside Hydrolases
146	demux_S_103.filtered.scaffolds	99.01	d__Bacteria;p__Bacteroidota;c__Bacteroidia;o__Bacteroidales;f__Bacteroidaceae;g__Bacteroides;s__Bacteroides thetaiotaomicron	demux_S_103	s__Bacteroides thetaiotaomicron	Bacteroidetes	Bacteroidaceae	Bacteroides	demux_S_103.scaffolds_22_33	-	GT4(228-387)	-	GT4	2	GT4	Glycoside Transferases
147	demux_S_103.filtered.scaffolds	99.01	d__Bacteria;p__Bacteroidota;c__Bacteroidia;o__Bacteroidales;f__Bacteroidaceae;g__Bacteroides;s__Bacteroides thetaiotaomicron	demux_S_103	s__Bacteroides thetaiotaomicron	Bacteroidetes	Bacteroidaceae	Bacteroides	demux_S_103.scaffolds_22_8	-	GH43_4(60-372)	-	GH43_4	2	GH43_4	Glycoside Hydrolases
148	demux_S_103.filtered.scaffolds	99.01	d__Bacteria;p__Bacteroidota;c__Bacteroidia;o__Bacteroidales;f__Bacteroidaceae;g__Bacteroides;s__Bacteroides thetaiotaomicron	demux_S_103	s__Bacteroides thetaiotaomicron	Bacteroidetes	Bacteroidaceae	Bacteroides	demux_S_103.scaffolds_22_9	-	GH51(198-658)	-	GH51	2	GH51	Glycoside Hydrolases
149	demux_S_103.filtered.scaffolds	99.01	d__Bacteria;p__Bacteroidota;c__Bacteroidia;o__Bacteroidales;f__Bacteroidaceae;g__Bacteroides;s__Bacteroides thetaiotaomicron	demux_S_103	s__Bacteroides thetaiotaomicron	Bacteroidetes	Bacteroidaceae	Bacteroides	demux_S_103.scaffolds_23_1	3.2.1.51	GH29(35-340)	3.2.1.-	GH29	3	GH29	Glycoside Hydrolases
150	demux_S_103.filtered.scaffolds	99.01	d__Bacteria;p__Bacteroidota;c__Bacteroidia;o__Bacteroidales;f__Bacteroidaceae;g__Bacteroides;s__Bacteroides thetaiotaomicron	demux_S_103	s__Bacteroides thetaiotaomicron	Bacteroidetes	Bacteroidaceae	Bacteroides	demux_S_103.scaffolds_23_24	3.2.1.1|3.2.1.98	GH13_5(30-370)	3.2.1.-	GH13_5	3	GH13_5	Glycoside Hydrolases
151	demux_S_103.filtered.scaffolds	99.01	d__Bacteria;p__Bacteroidota;c__Bacteroidia;o__Bacteroidales;f__Bacteroidaceae;g__Bacteroides;s__Bacteroides thetaiotaomicron	demux_S_103	s__Bacteroides thetaiotaomicron	Bacteroidetes	Bacteroidaceae	Bacteroides	demux_S_103.scaffolds_23_25	-	GH13_14(186-512)	-	GH13_14	2	GH13_14	Glycoside Hydrolases
152	demux_S_103.filtered.scaffolds	99.01	d__Bacteria;p__Bacteroidota;c__Bacteroidia;o__Bacteroidales;f__Bacteroidaceae;g__Bacteroides;s__Bacteroides thetaiotaomicron	demux_S_103	s__Bacteroides thetaiotaomicron	Bacteroidetes	Bacteroidaceae	Bacteroides	demux_S_103.scaffolds_23_32	-	GH2(41-607)	-	GH2	2	GH2	Glycoside Hydrolases
153	demux_S_103.filtered.scaffolds	99.01	d__Bacteria;p__Bacteroidota;c__Bacteroidia;o__Bacteroidales;f__Bacteroidaceae;g__Bacteroides;s__Bacteroides thetaiotaomicron	demux_S_103	s__Bacteroides thetaiotaomicron	Bacteroidetes	Bacteroidaceae	Bacteroides	demux_S_103.scaffolds_23_35	-	GH95(44-788)	-	GH95	2	GH95	Glycoside Hydrolases
154	demux_S_103.filtered.scaffolds	99.01	d__Bacteria;p__Bacteroidota;c__Bacteroidia;o__Bacteroidales;f__Bacteroidaceae;g__Bacteroides;s__Bacteroides thetaiotaomicron	demux_S_103	s__Bacteroides thetaiotaomicron	Bacteroidetes	Bacteroidaceae	Bacteroides	demux_S_103.scaffolds_23_36	-	GH20(147-488)	-	GH20	2	GH20	Glycoside Hydrolases
155	demux_S_103.filtered.scaffolds	99.01	d__Bacteria;p__Bacteroidota;c__Bacteroidia;o__Bacteroidales;f__Bacteroidaceae;g__Bacteroides;s__Bacteroides thetaiotaomicron	demux_S_103	s__Bacteroides thetaiotaomicron	Bacteroidetes	Bacteroidaceae	Bacteroides	demux_S_103.scaffolds_23_59	-	PL13(23-392)	-	PL13	2	PL13	Polysaccharide Lysases
156	demux_S_103.filtered.scaffolds	99.01	d__Bacteria;p__Bacteroidota;c__Bacteroidia;o__Bacteroidales;f__Bacteroidaceae;g__Bacteroides;s__Bacteroides thetaiotaomicron	demux_S_103	s__Bacteroides thetaiotaomicron	Bacteroidetes	Bacteroidaceae	Bacteroides	demux_S_103.scaffolds_23_61	-	GH2(19-634)	-	GH2	2	GH2	Glycoside Hydrolases
157	demux_S_103.filtered.scaffolds	99.01	d__Bacteria;p__Bacteroidota;c__Bacteroidia;o__Bacteroidales;f__Bacteroidaceae;g__Bacteroides;s__Bacteroides thetaiotaomicron	demux_S_103	s__Bacteroides thetaiotaomicron	Bacteroidetes	Bacteroidaceae	Bacteroides	demux_S_103.scaffolds_24_15	-	GH29(22-320)	-	GH29	2	GH29	Glycoside Hydrolases
158	demux_S_103.filtered.scaffolds	99.01	d__Bacteria;p__Bacteroidota;c__Bacteroidia;o__Bacteroidales;f__Bacteroidaceae;g__Bacteroides;s__Bacteroides thetaiotaomicron	demux_S_103	s__Bacteroides thetaiotaomicron	Bacteroidetes	Bacteroidaceae	Bacteroides	demux_S_103.scaffolds_24_6	-	GH92(241-738)	-	GH92	2	GH92	Glycoside Hydrolases
159	demux_S_103.filtered.scaffolds	99.01	d__Bacteria;p__Bacteroidota;c__Bacteroidia;o__Bacteroidales;f__Bacteroidaceae;g__Bacteroides;s__Bacteroides thetaiotaomicron	demux_S_103	s__Bacteroides thetaiotaomicron	Bacteroidetes	Bacteroidaceae	Bacteroides	demux_S_103.scaffolds_24_8	-	GH92(266-759)	-	GH92	2	GH92	Glycoside Hydrolases
160	demux_S_103.filtered.scaffolds	99.01	d__Bacteria;p__Bacteroidota;c__Bacteroidia;o__Bacteroidales;f__Bacteroidaceae;g__Bacteroides;s__Bacteroides thetaiotaomicron	demux_S_103	s__Bacteroides thetaiotaomicron	Bacteroidetes	Bacteroidaceae	Bacteroides	demux_S_103.scaffolds_24_9	-	GH92(234-741)	-	GH92	2	GH92	Glycoside Hydrolases
161	demux_S_103.filtered.scaffolds	99.01	d__Bacteria;p__Bacteroidota;c__Bacteroidia;o__Bacteroidales;f__Bacteroidaceae;g__Bacteroides;s__Bacteroides thetaiotaomicron	demux_S_103	s__Bacteroides thetaiotaomicron	Bacteroidetes	Bacteroidaceae	Bacteroides	demux_S_103.scaffolds_25_26	-	GH28(194-450)	-	GH28	2	GH28	Glycoside Hydrolases
162	demux_S_103.filtered.scaffolds	99.01	d__Bacteria;p__Bacteroidota;c__Bacteroidia;o__Bacteroidales;f__Bacteroidaceae;g__Bacteroides;s__Bacteroides thetaiotaomicron	demux_S_103	s__Bacteroides thetaiotaomicron	Bacteroidetes	Bacteroidaceae	Bacteroides	demux_S_103.scaffolds_26_13	2.4.1.11	GT3(13-347)	2.4.1.-	GT3	3	GT3	Glycoside Transferases
163	demux_S_103.filtered.scaffolds	99.01	d__Bacteria;p__Bacteroidota;c__Bacteroidia;o__Bacteroidales;f__Bacteroidaceae;g__Bacteroides;s__Bacteroides thetaiotaomicron	demux_S_103	s__Bacteroides thetaiotaomicron	Bacteroidetes	Bacteroidaceae	Bacteroides	demux_S_103.scaffolds_26_14	2.4.1.1	GT35(270-716)	2.4.1.-	GT35	3	GT35	Glycoside Transferases
164	demux_S_103.filtered.scaffolds	99.01	d__Bacteria;p__Bacteroidota;c__Bacteroidia;o__Bacteroidales;f__Bacteroidaceae;g__Bacteroides;s__Bacteroides thetaiotaomicron	demux_S_103	s__Bacteroides thetaiotaomicron	Bacteroidetes	Bacteroidaceae	Bacteroides	demux_S_103.scaffolds_26_24	-	GH18(66-246)	-	GH18	2	GH18	Glycoside Hydrolases
165	demux_S_103.filtered.scaffolds	99.01	d__Bacteria;p__Bacteroidota;c__Bacteroidia;o__Bacteroidales;f__Bacteroidaceae;g__Bacteroides;s__Bacteroides thetaiotaomicron	demux_S_103	s__Bacteroides thetaiotaomicron	Bacteroidetes	Bacteroidaceae	Bacteroides	demux_S_103.scaffolds_26_49	-	CE1(503-714)	-	GH43_29	2	GH43_29	Glycoside Hydrolases
166	demux_S_103.filtered.scaffolds	99.01	d__Bacteria;p__Bacteroidota;c__Bacteroidia;o__Bacteroidales;f__Bacteroidaceae;g__Bacteroides;s__Bacteroides thetaiotaomicron	demux_S_103	s__Bacteroides thetaiotaomicron	Bacteroidetes	Bacteroidaceae	Bacteroides	demux_S_103.scaffolds_27_19	-	GH20(155-478)	-	GH20	2	GH20	Glycoside Hydrolases
167	demux_S_103.filtered.scaffolds	99.01	d__Bacteria;p__Bacteroidota;c__Bacteroidia;o__Bacteroidales;f__Bacteroidaceae;g__Bacteroides;s__Bacteroides thetaiotaomicron	demux_S_103	s__Bacteroides thetaiotaomicron	Bacteroidetes	Bacteroidaceae	Bacteroides	demux_S_103.scaffolds_27_23	3.2.1.130	GH99(44-371)	3.2.1.-	GH99+3.2.1.130+3.2.1.198	3	GH99+3.2.1.130+3.2.1.198	Glycoside Hydrolases
168	demux_S_103.filtered.scaffolds	99.01	d__Bacteria;p__Bacteroidota;c__Bacteroidia;o__Bacteroidales;f__Bacteroidaceae;g__Bacteroides;s__Bacteroides thetaiotaomicron	demux_S_103	s__Bacteroides thetaiotaomicron	Bacteroidetes	Bacteroidaceae	Bacteroides	demux_S_103.scaffolds_27_27	-	GH92(220-733)	-	GH92+3.2.1.-	2	GH92+3.2.1.-	Glycoside Hydrolases
169	demux_S_103.filtered.scaffolds	99.01	d__Bacteria;p__Bacteroidota;c__Bacteroidia;o__Bacteroidales;f__Bacteroidaceae;g__Bacteroides;s__Bacteroides thetaiotaomicron	demux_S_103	s__Bacteroides thetaiotaomicron	Bacteroidetes	Bacteroidaceae	Bacteroides	demux_S_103.scaffolds_29_36	-	GT2(15-133)	-	GT2	2	GT2	Glycoside Transferases
170	demux_S_103.filtered.scaffolds	99.01	d__Bacteria;p__Bacteroidota;c__Bacteroidia;o__Bacteroidales;f__Bacteroidaceae;g__Bacteroides;s__Bacteroides thetaiotaomicron	demux_S_103	s__Bacteroides thetaiotaomicron	Bacteroidetes	Bacteroidaceae	Bacteroides	demux_S_103.scaffolds_29_42	-	GT2(5-134)	-	GT2	2	GT2	Glycoside Transferases
171	demux_S_103.filtered.scaffolds	99.01	d__Bacteria;p__Bacteroidota;c__Bacteroidia;o__Bacteroidales;f__Bacteroidaceae;g__Bacteroides;s__Bacteroides thetaiotaomicron	demux_S_103	s__Bacteroides thetaiotaomicron	Bacteroidetes	Bacteroidaceae	Bacteroides	demux_S_103.scaffolds_29_43	-	GT4(182-327)	-	GT4	2	GT4	Glycoside Transferases
172	demux_S_103.filtered.scaffolds	99.01	d__Bacteria;p__Bacteroidota;c__Bacteroidia;o__Bacteroidales;f__Bacteroidaceae;g__Bacteroides;s__Bacteroides thetaiotaomicron	demux_S_103	s__Bacteroides thetaiotaomicron	Bacteroidetes	Bacteroidaceae	Bacteroides	demux_S_103.scaffolds_29_45	-	GT2(3-135)	-	GT2	2	GT2	Glycoside Transferases
173	demux_S_103.filtered.scaffolds	99.01	d__Bacteria;p__Bacteroidota;c__Bacteroidia;o__Bacteroidales;f__Bacteroidaceae;g__Bacteroides;s__Bacteroides thetaiotaomicron	demux_S_103	s__Bacteroides thetaiotaomicron	Bacteroidetes	Bacteroidaceae	Bacteroides	demux_S_103.scaffolds_29_52	-	GT4(2-149)	-	GT4	2	GT4	Glycoside Transferases
174	demux_S_103.filtered.scaffolds	99.01	d__Bacteria;p__Bacteroidota;c__Bacteroidia;o__Bacteroidales;f__Bacteroidaceae;g__Bacteroides;s__Bacteroides thetaiotaomicron	demux_S_103	s__Bacteroides thetaiotaomicron	Bacteroidetes	Bacteroidaceae	Bacteroides	demux_S_103.scaffolds_2_136	-	GT2(4-131)	-	GT2	2	GT2	Glycoside Transferases
175	demux_S_103.filtered.scaffolds	99.01	d__Bacteria;p__Bacteroidota;c__Bacteroidia;o__Bacteroidales;f__Bacteroidaceae;g__Bacteroides;s__Bacteroides thetaiotaomicron	demux_S_103	s__Bacteroides thetaiotaomicron	Bacteroidetes	Bacteroidaceae	Bacteroides	demux_S_103.scaffolds_2_139	-	GT4(143-268)	-	GT4	2	GT4	Glycoside Transferases
176	demux_S_103.filtered.scaffolds	99.01	d__Bacteria;p__Bacteroidota;c__Bacteroidia;o__Bacteroidales;f__Bacteroidaceae;g__Bacteroides;s__Bacteroides thetaiotaomicron	demux_S_103	s__Bacteroides thetaiotaomicron	Bacteroidetes	Bacteroidaceae	Bacteroides	demux_S_103.scaffolds_2_141	2.4.1.25	CBM20(137-214)+GH77(240-885)	2.4.1.-	CBM20+GH77	3	CBM20+GH77	Glycoside Hydrolases
177	demux_S_103.filtered.scaffolds	99.01	d__Bacteria;p__Bacteroidota;c__Bacteroidia;o__Bacteroidales;f__Bacteroidaceae;g__Bacteroides;s__Bacteroides thetaiotaomicron	demux_S_103	s__Bacteroides thetaiotaomicron	Bacteroidetes	Bacteroidaceae	Bacteroides	demux_S_103.scaffolds_2_151	-	GH171(44-387)	-	GH171	2	GH171	Glycoside Hydrolases
178	demux_S_103.filtered.scaffolds	99.01	d__Bacteria;p__Bacteroidota;c__Bacteroidia;o__Bacteroidales;f__Bacteroidaceae;g__Bacteroides;s__Bacteroides thetaiotaomicron	demux_S_103	s__Bacteroides thetaiotaomicron	Bacteroidetes	Bacteroidaceae	Bacteroides	demux_S_103.scaffolds_2_174	-	GH38(297-568)	-	GH38	2	GH38	Glycoside Hydrolases
179	demux_S_103.filtered.scaffolds	99.01	d__Bacteria;p__Bacteroidota;c__Bacteroidia;o__Bacteroidales;f__Bacteroidaceae;g__Bacteroides;s__Bacteroides thetaiotaomicron	demux_S_103	s__Bacteroides thetaiotaomicron	Bacteroidetes	Bacteroidaceae	Bacteroides	demux_S_103.scaffolds_2_175	-	GH43_24(52-309)	-	GH43_24	2	GH43_24	Glycoside Hydrolases
180	demux_S_103.filtered.scaffolds	99.01	d__Bacteria;p__Bacteroidota;c__Bacteroidia;o__Bacteroidales;f__Bacteroidaceae;g__Bacteroides;s__Bacteroides thetaiotaomicron	demux_S_103	s__Bacteroides thetaiotaomicron	Bacteroidetes	Bacteroidaceae	Bacteroides	demux_S_103.scaffolds_2_176	-	GH92(526-1035)	-	GH92	2	GH92	Glycoside Hydrolases
181	demux_S_103.filtered.scaffolds	99.01	d__Bacteria;p__Bacteroidota;c__Bacteroidia;o__Bacteroidales;f__Bacteroidaceae;g__Bacteroides;s__Bacteroides thetaiotaomicron	demux_S_103	s__Bacteroides thetaiotaomicron	Bacteroidetes	Bacteroidaceae	Bacteroides	demux_S_103.scaffolds_2_182	-	GH92(523-1041)	-	GH92	2	GH92	Glycoside Hydrolases
182	demux_S_103.filtered.scaffolds	99.01	d__Bacteria;p__Bacteroidota;c__Bacteroidia;o__Bacteroidales;f__Bacteroidaceae;g__Bacteroides;s__Bacteroides thetaiotaomicron	demux_S_103	s__Bacteroides thetaiotaomicron	Bacteroidetes	Bacteroidaceae	Bacteroides	demux_S_103.scaffolds_2_190	-	GH127(39-620)	-	GH127	2	GH127	Glycoside Hydrolases
183	demux_S_103.filtered.scaffolds	99.01	d__Bacteria;p__Bacteroidota;c__Bacteroidia;o__Bacteroidales;f__Bacteroidaceae;g__Bacteroides;s__Bacteroides thetaiotaomicron	demux_S_103	s__Bacteroides thetaiotaomicron	Bacteroidetes	Bacteroidaceae	Bacteroides	demux_S_103.scaffolds_2_34	-	PL10_1(61-349)	-	PL10_1	2	PL10_1	Polysaccharide Lysases
184	demux_S_103.filtered.scaffolds	99.01	d__Bacteria;p__Bacteroidota;c__Bacteroidia;o__Bacteroidales;f__Bacteroidaceae;g__Bacteroides;s__Bacteroides thetaiotaomicron	demux_S_103	s__Bacteroides thetaiotaomicron	Bacteroidetes	Bacteroidaceae	Bacteroides	demux_S_103.scaffolds_2_88	-	GH92(236-741)	-	GH92	2	GH92	Glycoside Hydrolases
185	demux_S_103.filtered.scaffolds	99.01	d__Bacteria;p__Bacteroidota;c__Bacteroidia;o__Bacteroidales;f__Bacteroidaceae;g__Bacteroides;s__Bacteroides thetaiotaomicron	demux_S_103	s__Bacteroides thetaiotaomicron	Bacteroidetes	Bacteroidaceae	Bacteroides	demux_S_103.scaffolds_2_93	-	CBM32(180-310)	-	CBM0	2	CBM0	Carbohydrate-Binding Molecules
186	demux_S_103.filtered.scaffolds	99.01	d__Bacteria;p__Bacteroidota;c__Bacteroidia;o__Bacteroidales;f__Bacteroidaceae;g__Bacteroides;s__Bacteroides thetaiotaomicron	demux_S_103	s__Bacteroides thetaiotaomicron	Bacteroidetes	Bacteroidaceae	Bacteroides	demux_S_103.scaffolds_2_95	-	GH29(35-330)	-	GH29+3.2.1.111	2	GH29+3.2.1.111	Glycoside Hydrolases
187	demux_S_103.filtered.scaffolds	99.01	d__Bacteria;p__Bacteroidota;c__Bacteroidia;o__Bacteroidales;f__Bacteroidaceae;g__Bacteroides;s__Bacteroides thetaiotaomicron	demux_S_103	s__Bacteroides thetaiotaomicron	Bacteroidetes	Bacteroidaceae	Bacteroides	demux_S_103.scaffolds_2_96	-	GH2(221-1075)	-	GH2	2	GH2	Glycoside Hydrolases
188	demux_S_103.filtered.scaffolds	99.01	d__Bacteria;p__Bacteroidota;c__Bacteroidia;o__Bacteroidales;f__Bacteroidaceae;g__Bacteroides;s__Bacteroides thetaiotaomicron	demux_S_103	s__Bacteroides thetaiotaomicron	Bacteroidetes	Bacteroidaceae	Bacteroides	demux_S_103.scaffolds_31_5	-	GH29(26-358)	-	GH29	2	GH29	Glycoside Hydrolases
189	demux_S_103.filtered.scaffolds	99.01	d__Bacteria;p__Bacteroidota;c__Bacteroidia;o__Bacteroidales;f__Bacteroidaceae;g__Bacteroides;s__Bacteroides thetaiotaomicron	demux_S_103	s__Bacteroides thetaiotaomicron	Bacteroidetes	Bacteroidaceae	Bacteroides	demux_S_103.scaffolds_32_26	-	GH27(142-385)	-	CBM35+GH27	2	CBM35+GH27	Glycoside Hydrolases
190	demux_S_103.filtered.scaffolds	99.01	d__Bacteria;p__Bacteroidota;c__Bacteroidia;o__Bacteroidales;f__Bacteroidaceae;g__Bacteroides;s__Bacteroides thetaiotaomicron	demux_S_103	s__Bacteroides thetaiotaomicron	Bacteroidetes	Bacteroidaceae	Bacteroides	demux_S_103.scaffolds_33_20	-	GH76(161-474)	-	GH76	2	GH76	Glycoside Hydrolases
191	demux_S_103.filtered.scaffolds	99.01	d__Bacteria;p__Bacteroidota;c__Bacteroidia;o__Bacteroidales;f__Bacteroidaceae;g__Bacteroides;s__Bacteroides thetaiotaomicron	demux_S_103	s__Bacteroides thetaiotaomicron	Bacteroidetes	Bacteroidaceae	Bacteroides	demux_S_103.scaffolds_35_13	-	GH92(241-729)	-	GH92	2	GH92	Glycoside Hydrolases
192	demux_S_103.filtered.scaffolds	99.01	d__Bacteria;p__Bacteroidota;c__Bacteroidia;o__Bacteroidales;f__Bacteroidaceae;g__Bacteroides;s__Bacteroides thetaiotaomicron	demux_S_103	s__Bacteroides thetaiotaomicron	Bacteroidetes	Bacteroidaceae	Bacteroides	demux_S_103.scaffolds_35_18	-	GH43_17(49-306)	-	GH43_17	2	GH43_17	Glycoside Hydrolases
193	demux_S_103.filtered.scaffolds	99.01	d__Bacteria;p__Bacteroidota;c__Bacteroidia;o__Bacteroidales;f__Bacteroidaceae;g__Bacteroides;s__Bacteroides thetaiotaomicron	demux_S_103	s__Bacteroides thetaiotaomicron	Bacteroidetes	Bacteroidaceae	Bacteroides	demux_S_103.scaffolds_35_19	3.2.1.21	GH3(98-319)	3.2.1.-	GH3	3	GH3	Glycoside Hydrolases
194	demux_S_103.filtered.scaffolds	99.01	d__Bacteria;p__Bacteroidota;c__Bacteroidia;o__Bacteroidales;f__Bacteroidaceae;g__Bacteroides;s__Bacteroides thetaiotaomicron	demux_S_103	s__Bacteroides thetaiotaomicron	Bacteroidetes	Bacteroidaceae	Bacteroides	demux_S_103.scaffolds_35_20	-	GH97(11-661)	-	GH97	2	GH97	Glycoside Hydrolases
195	demux_S_103.filtered.scaffolds	99.01	d__Bacteria;p__Bacteroidota;c__Bacteroidia;o__Bacteroidales;f__Bacteroidaceae;g__Bacteroides;s__Bacteroides thetaiotaomicron	demux_S_103	s__Bacteroides thetaiotaomicron	Bacteroidetes	Bacteroidaceae	Bacteroides	demux_S_103.scaffolds_35_8	-	GH76(47-395)	-	GH76	2	GH76	Glycoside Hydrolases
196	demux_S_103.filtered.scaffolds	99.01	d__Bacteria;p__Bacteroidota;c__Bacteroidia;o__Bacteroidales;f__Bacteroidaceae;g__Bacteroides;s__Bacteroides thetaiotaomicron	demux_S_103	s__Bacteroides thetaiotaomicron	Bacteroidetes	Bacteroidaceae	Bacteroides	demux_S_103.scaffolds_37_10	-	CE2(149-351)	-	CE2	2	CE2	Carbohydrate Esterases
197	demux_S_103.filtered.scaffolds	99.01	d__Bacteria;p__Bacteroidota;c__Bacteroidia;o__Bacteroidales;f__Bacteroidaceae;g__Bacteroides;s__Bacteroides thetaiotaomicron	demux_S_103	s__Bacteroides thetaiotaomicron	Bacteroidetes	Bacteroidaceae	Bacteroides	demux_S_103.scaffolds_37_2	-	GH89(10-669)	-	GH89	2	GH89	Glycoside Hydrolases
198	demux_S_103.filtered.scaffolds	99.01	d__Bacteria;p__Bacteroidota;c__Bacteroidia;o__Bacteroidales;f__Bacteroidaceae;g__Bacteroides;s__Bacteroides thetaiotaomicron	demux_S_103	s__Bacteroides thetaiotaomicron	Bacteroidetes	Bacteroidaceae	Bacteroides	demux_S_103.scaffolds_38_9	-	GT2(4-167)	-	GT2	2	GT2	Glycoside Transferases
199	demux_S_103.filtered.scaffolds	99.01	d__Bacteria;p__Bacteroidota;c__Bacteroidia;o__Bacteroidales;f__Bacteroidaceae;g__Bacteroides;s__Bacteroides thetaiotaomicron	demux_S_103	s__Bacteroides thetaiotaomicron	Bacteroidetes	Bacteroidaceae	Bacteroides	demux_S_103.scaffolds_3_102	-	GH105(97-432)	-	GH105	2	GH105	Glycoside Hydrolases
200	demux_S_103.filtered.scaffolds	99.01	d__Bacteria;p__Bacteroidota;c__Bacteroidia;o__Bacteroidales;f__Bacteroidaceae;g__Bacteroides;s__Bacteroides thetaiotaomicron	demux_S_103	s__Bacteroides thetaiotaomicron	Bacteroidetes	Bacteroidaceae	Bacteroides	demux_S_103.scaffolds_3_103	4.2.2.23|4.2.2.24	PL11_1(30-600)	4.2.2.-	PL11_1	3	PL11_1	Polysaccharide Lysases
201	demux_S_103.filtered.scaffolds	99.01	d__Bacteria;p__Bacteroidota;c__Bacteroidia;o__Bacteroidales;f__Bacteroidaceae;g__Bacteroides;s__Bacteroides thetaiotaomicron	demux_S_103	s__Bacteroides thetaiotaomicron	Bacteroidetes	Bacteroidaceae	Bacteroides	demux_S_103.scaffolds_3_104	-	GH105(61-377)	-	GH105	2	GH105	Glycoside Hydrolases
202	demux_S_103.filtered.scaffolds	99.01	d__Bacteria;p__Bacteroidota;c__Bacteroidia;o__Bacteroidales;f__Bacteroidaceae;g__Bacteroides;s__Bacteroides thetaiotaomicron	demux_S_103	s__Bacteroides thetaiotaomicron	Bacteroidetes	Bacteroidaceae	Bacteroides	demux_S_103.scaffolds_3_105	-	CE12(36-255)+CE12(287-502)	-	CE12	2	CE12	Carbohydrate Esterases
203	demux_S_103.filtered.scaffolds	99.01	d__Bacteria;p__Bacteroidota;c__Bacteroidia;o__Bacteroidales;f__Bacteroidaceae;g__Bacteroides;s__Bacteroides thetaiotaomicron	demux_S_103	s__Bacteroides thetaiotaomicron	Bacteroidetes	Bacteroidaceae	Bacteroides	demux_S_103.scaffolds_3_106	-	PL26(239-1094)	-	PL26	2	PL26	Polysaccharide Lysases
204	demux_S_103.filtered.scaffolds	99.01	d__Bacteria;p__Bacteroidota;c__Bacteroidia;o__Bacteroidales;f__Bacteroidaceae;g__Bacteroides;s__Bacteroides thetaiotaomicron	demux_S_103	s__Bacteroides thetaiotaomicron	Bacteroidetes	Bacteroidaceae	Bacteroides	demux_S_103.scaffolds_3_109	-	PL9(20-440)	-	PL9_1	2	PL9_1	Polysaccharide Lysases
205	demux_S_103.filtered.scaffolds	99.01	d__Bacteria;p__Bacteroidota;c__Bacteroidia;o__Bacteroidales;f__Bacteroidaceae;g__Bacteroides;s__Bacteroides thetaiotaomicron	demux_S_103	s__Bacteroides thetaiotaomicron	Bacteroidetes	Bacteroidaceae	Bacteroides	demux_S_103.scaffolds_3_119	-	GH35(44-400)	-	GH35	2	GH35	Glycoside Hydrolases
206	demux_S_103.filtered.scaffolds	99.01	d__Bacteria;p__Bacteroidota;c__Bacteroidia;o__Bacteroidales;f__Bacteroidaceae;g__Bacteroides;s__Bacteroides thetaiotaomicron	demux_S_103	s__Bacteroides thetaiotaomicron	Bacteroidetes	Bacteroidaceae	Bacteroides	demux_S_103.scaffolds_3_122	-	GH27(212-447)	-	CBM35+GH27	2	CBM35+GH27	Glycoside Hydrolases
207	demux_S_103.filtered.scaffolds	99.01	d__Bacteria;p__Bacteroidota;c__Bacteroidia;o__Bacteroidales;f__Bacteroidaceae;g__Bacteroides;s__Bacteroides thetaiotaomicron	demux_S_103	s__Bacteroides thetaiotaomicron	Bacteroidetes	Bacteroidaceae	Bacteroides	demux_S_103.scaffolds_3_123	-	GH2(43-724)	-	GH2+3.2.1.23	2	GH2+3.2.1.23	Glycoside Hydrolases
208	demux_S_103.filtered.scaffolds	99.01	d__Bacteria;p__Bacteroidota;c__Bacteroidia;o__Bacteroidales;f__Bacteroidaceae;g__Bacteroides;s__Bacteroides thetaiotaomicron	demux_S_103	s__Bacteroides thetaiotaomicron	Bacteroidetes	Bacteroidaceae	Bacteroides	demux_S_103.scaffolds_3_124	-	GH2(25-776)	-	GH2	2	GH2	Glycoside Hydrolases
209	demux_S_103.filtered.scaffolds	99.01	d__Bacteria;p__Bacteroidota;c__Bacteroidia;o__Bacteroidales;f__Bacteroidaceae;g__Bacteroides;s__Bacteroides thetaiotaomicron	demux_S_103	s__Bacteroides thetaiotaomicron	Bacteroidetes	Bacteroidaceae	Bacteroides	demux_S_103.scaffolds_3_125	4.2.2.23|4.2.2.24	PL11_1(64-638)	4.2.2.-	PL11_1	3	PL11_1	Polysaccharide Lysases
210	demux_S_103.filtered.scaffolds	99.01	d__Bacteria;p__Bacteroidota;c__Bacteroidia;o__Bacteroidales;f__Bacteroidaceae;g__Bacteroides;s__Bacteroides thetaiotaomicron	demux_S_103	s__Bacteroides thetaiotaomicron	Bacteroidetes	Bacteroidaceae	Bacteroides	demux_S_103.scaffolds_3_126	-	GH28(74-450)	-	GH28	2	GH28	Glycoside Hydrolases
211	demux_S_103.filtered.scaffolds	99.01	d__Bacteria;p__Bacteroidota;c__Bacteroidia;o__Bacteroidales;f__Bacteroidaceae;g__Bacteroides;s__Bacteroides thetaiotaomicron	demux_S_103	s__Bacteroides thetaiotaomicron	Bacteroidetes	Bacteroidaceae	Bacteroides	demux_S_103.scaffolds_3_127	-	CE4(33-159)	-	CE0	2	CE0	Carbohydrate Esterases
212	demux_S_103.filtered.scaffolds	99.01	d__Bacteria;p__Bacteroidota;c__Bacteroidia;o__Bacteroidales;f__Bacteroidaceae;g__Bacteroides;s__Bacteroides thetaiotaomicron	demux_S_103	s__Bacteroides thetaiotaomicron	Bacteroidetes	Bacteroidaceae	Bacteroides	demux_S_103.scaffolds_3_128	-	GH28(74-418)	-	GH28	2	GH28	Glycoside Hydrolases
213	demux_S_103.filtered.scaffolds	99.01	d__Bacteria;p__Bacteroidota;c__Bacteroidia;o__Bacteroidales;f__Bacteroidaceae;g__Bacteroides;s__Bacteroides thetaiotaomicron	demux_S_103	s__Bacteroides thetaiotaomicron	Bacteroidetes	Bacteroidaceae	Bacteroides	demux_S_103.scaffolds_3_129	-	GH43_18(60-294)+GH42(333-707)	-	GH42+GH43_18	2	GH42+GH43_18	Glycoside Hydrolases
214	demux_S_103.filtered.scaffolds	99.01	d__Bacteria;p__Bacteroidota;c__Bacteroidia;o__Bacteroidales;f__Bacteroidaceae;g__Bacteroides;s__Bacteroides thetaiotaomicron	demux_S_103	s__Bacteroides thetaiotaomicron	Bacteroidetes	Bacteroidaceae	Bacteroides	demux_S_103.scaffolds_3_131	-	GH2(22-699)	-	GH2+3.2.1.23	2	GH2+3.2.1.23	Glycoside Hydrolases
215	demux_S_103.filtered.scaffolds	99.01	d__Bacteria;p__Bacteroidota;c__Bacteroidia;o__Bacteroidales;f__Bacteroidaceae;g__Bacteroides;s__Bacteroides thetaiotaomicron	demux_S_103	s__Bacteroides thetaiotaomicron	Bacteroidetes	Bacteroidaceae	Bacteroides	demux_S_103.scaffolds_3_132	-	CE12(163-367)	-	CE12	2	CE12	Carbohydrate Esterases
216	demux_S_103.filtered.scaffolds	99.01	d__Bacteria;p__Bacteroidota;c__Bacteroidia;o__Bacteroidales;f__Bacteroidaceae;g__Bacteroides;s__Bacteroides thetaiotaomicron	demux_S_103	s__Bacteroides thetaiotaomicron	Bacteroidetes	Bacteroidaceae	Bacteroides	demux_S_103.scaffolds_3_133	-	GH28(83-455)	-	GH28	2	GH28	Glycoside Hydrolases
217	demux_S_103.filtered.scaffolds	99.01	d__Bacteria;p__Bacteroidota;c__Bacteroidia;o__Bacteroidales;f__Bacteroidaceae;g__Bacteroides;s__Bacteroides thetaiotaomicron	demux_S_103	s__Bacteroides thetaiotaomicron	Bacteroidetes	Bacteroidaceae	Bacteroides	demux_S_103.scaffolds_3_135	5.1.3.37|4.2.2.3	GH28(48-395)	5.1.3.-	GH28	3	GH28	Glycoside Hydrolases
218	demux_S_103.filtered.scaffolds	99.01	d__Bacteria;p__Bacteroidota;c__Bacteroidia;o__Bacteroidales;f__Bacteroidaceae;g__Bacteroides;s__Bacteroides thetaiotaomicron	demux_S_103	s__Bacteroides thetaiotaomicron	Bacteroidetes	Bacteroidaceae	Bacteroides	demux_S_103.scaffolds_3_136	-	GH106(20-914)	-	GH106	2	GH106	Glycoside Hydrolases
219	demux_S_103.filtered.scaffolds	99.01	d__Bacteria;p__Bacteroidota;c__Bacteroidia;o__Bacteroidales;f__Bacteroidaceae;g__Bacteroides;s__Bacteroides thetaiotaomicron	demux_S_103	s__Bacteroides thetaiotaomicron	Bacteroidetes	Bacteroidaceae	Bacteroides	demux_S_103.scaffolds_3_152	-	GH28(84-489)	-	GH28	2	GH28	Glycoside Hydrolases
220	demux_S_103.filtered.scaffolds	99.01	d__Bacteria;p__Bacteroidota;c__Bacteroidia;o__Bacteroidales;f__Bacteroidaceae;g__Bacteroides;s__Bacteroides thetaiotaomicron	demux_S_103	s__Bacteroides thetaiotaomicron	Bacteroidetes	Bacteroidaceae	Bacteroides	demux_S_103.scaffolds_3_156	-	PL1_2(127-330)	-	PL1_2	2	PL1_2	Polysaccharide Lysases
221	demux_S_103.filtered.scaffolds	99.01	d__Bacteria;p__Bacteroidota;c__Bacteroidia;o__Bacteroidales;f__Bacteroidaceae;g__Bacteroides;s__Bacteroides thetaiotaomicron	demux_S_103	s__Bacteroides thetaiotaomicron	Bacteroidetes	Bacteroidaceae	Bacteroides	demux_S_103.scaffolds_3_159	-	PL1_2(114-305)	-	PL1_2	2	PL1_2	Polysaccharide Lysases
222	demux_S_103.filtered.scaffolds	99.01	d__Bacteria;p__Bacteroidota;c__Bacteroidia;o__Bacteroidales;f__Bacteroidaceae;g__Bacteroides;s__Bacteroides thetaiotaomicron	demux_S_103	s__Bacteroides thetaiotaomicron	Bacteroidetes	Bacteroidaceae	Bacteroides	demux_S_103.scaffolds_3_160	-	PL1_2(92-280)	-	PL1_2	2	PL1_2	Polysaccharide Lysases
223	demux_S_103.filtered.scaffolds	99.01	d__Bacteria;p__Bacteroidota;c__Bacteroidia;o__Bacteroidales;f__Bacteroidaceae;g__Bacteroides;s__Bacteroides thetaiotaomicron	demux_S_103	s__Bacteroides thetaiotaomicron	Bacteroidetes	Bacteroidaceae	Bacteroides	demux_S_103.scaffolds_3_166	3.1.1.11	CE12(33-264)+CE8(280-552)	3.1.1.-	CE12+CE8	3	CE12+CE8	Carbohydrate Esterases
224	demux_S_103.filtered.scaffolds	99.01	d__Bacteria;p__Bacteroidota;c__Bacteroidia;o__Bacteroidales;f__Bacteroidaceae;g__Bacteroides;s__Bacteroides thetaiotaomicron	demux_S_103	s__Bacteroides thetaiotaomicron	Bacteroidetes	Bacteroidaceae	Bacteroides	demux_S_103.scaffolds_3_167	-	CE8(32-313)	-	CE8	2	CE8	Carbohydrate Esterases
225	demux_S_103.filtered.scaffolds	99.01	d__Bacteria;p__Bacteroidota;c__Bacteroidia;o__Bacteroidales;f__Bacteroidaceae;g__Bacteroides;s__Bacteroides thetaiotaomicron	demux_S_103	s__Bacteroides thetaiotaomicron	Bacteroidetes	Bacteroidaceae	Bacteroides	demux_S_103.scaffolds_3_168	-	GH105(52-396)	-	GH105	2	GH105	Glycoside Hydrolases
226	demux_S_103.filtered.scaffolds	99.01	d__Bacteria;p__Bacteroidota;c__Bacteroidia;o__Bacteroidales;f__Bacteroidaceae;g__Bacteroides;s__Bacteroides thetaiotaomicron	demux_S_103	s__Bacteroides thetaiotaomicron	Bacteroidetes	Bacteroidaceae	Bacteroides	demux_S_103.scaffolds_3_182	-	GH43_8(27-303)	-	GH43_8	2	GH43_8	Glycoside Hydrolases
227	demux_S_103.filtered.scaffolds	99.01	d__Bacteria;p__Bacteroidota;c__Bacteroidia;o__Bacteroidales;f__Bacteroidaceae;g__Bacteroides;s__Bacteroides thetaiotaomicron	demux_S_103	s__Bacteroides thetaiotaomicron	Bacteroidetes	Bacteroidaceae	Bacteroides	demux_S_103.scaffolds_3_183	-	GH130(63-372)	-	GH130	2	GH130	Glycoside Hydrolases
228	demux_S_103.filtered.scaffolds	99.01	d__Bacteria;p__Bacteroidota;c__Bacteroidia;o__Bacteroidales;f__Bacteroidaceae;g__Bacteroides;s__Bacteroides thetaiotaomicron	demux_S_103	s__Bacteroides thetaiotaomicron	Bacteroidetes	Bacteroidaceae	Bacteroides	demux_S_103.scaffolds_3_184	-	GH92(230-703)	-	GH92	2	GH92	Glycoside Hydrolases
229	demux_S_103.filtered.scaffolds	99.01	d__Bacteria;p__Bacteroidota;c__Bacteroidia;o__Bacteroidales;f__Bacteroidaceae;g__Bacteroides;s__Bacteroides thetaiotaomicron	demux_S_103	s__Bacteroides thetaiotaomicron	Bacteroidetes	Bacteroidaceae	Bacteroides	demux_S_103.scaffolds_3_185	-	GH92(235-739)	-	GH92	2	GH92	Glycoside Hydrolases
230	demux_S_103.filtered.scaffolds	99.01	d__Bacteria;p__Bacteroidota;c__Bacteroidia;o__Bacteroidales;f__Bacteroidaceae;g__Bacteroides;s__Bacteroides thetaiotaomicron	demux_S_103	s__Bacteroides thetaiotaomicron	Bacteroidetes	Bacteroidaceae	Bacteroides	demux_S_103.scaffolds_3_201	-	CBM67(176-339)+GH78(363-867)	-	GH78	2	GH78	Glycoside Hydrolases
231	demux_S_103.filtered.scaffolds	99.01	d__Bacteria;p__Bacteroidota;c__Bacteroidia;o__Bacteroidales;f__Bacteroidaceae;g__Bacteroides;s__Bacteroides thetaiotaomicron	demux_S_103	s__Bacteroides thetaiotaomicron	Bacteroidetes	Bacteroidaceae	Bacteroides	demux_S_103.scaffolds_3_203	-	GH2(70-826)	-	CBM32+GH2	2	CBM32+GH2	Glycoside Hydrolases
232	demux_S_103.filtered.scaffolds	99.01	d__Bacteria;p__Bacteroidota;c__Bacteroidia;o__Bacteroidales;f__Bacteroidaceae;g__Bacteroides;s__Bacteroides thetaiotaomicron	demux_S_103	s__Bacteroides thetaiotaomicron	Bacteroidetes	Bacteroidaceae	Bacteroides	demux_S_103.scaffolds_3_204	-	GH92(290-772)	-	GH92	2	GH92	Glycoside Hydrolases
233	demux_S_103.filtered.scaffolds	99.01	d__Bacteria;p__Bacteroidota;c__Bacteroidia;o__Bacteroidales;f__Bacteroidaceae;g__Bacteroides;s__Bacteroides thetaiotaomicron	demux_S_103	s__Bacteroides thetaiotaomicron	Bacteroidetes	Bacteroidaceae	Bacteroides	demux_S_103.scaffolds_3_205	-	GH38(12-265)	-	GH38	2	GH38	Glycoside Hydrolases
234	demux_S_103.filtered.scaffolds	99.01	d__Bacteria;p__Bacteroidota;c__Bacteroidia;o__Bacteroidales;f__Bacteroidaceae;g__Bacteroides;s__Bacteroides thetaiotaomicron	demux_S_103	s__Bacteroides thetaiotaomicron	Bacteroidetes	Bacteroidaceae	Bacteroides	demux_S_103.scaffolds_3_228	3.2.1.23	GH2(68-1004)+CBM32(1212-1338)	3.2.1.-	GH2	3	GH2	Glycoside Hydrolases
235	demux_S_103.filtered.scaffolds	99.01	d__Bacteria;p__Bacteroidota;c__Bacteroidia;o__Bacteroidales;f__Bacteroidaceae;g__Bacteroides;s__Bacteroides thetaiotaomicron	demux_S_103	s__Bacteroides thetaiotaomicron	Bacteroidetes	Bacteroidaceae	Bacteroides	demux_S_103.scaffolds_3_246	-	GT19(4-357)	-	GT19	2	GT19	Glycoside Transferases
236	demux_S_103.filtered.scaffolds	99.01	d__Bacteria;p__Bacteroidota;c__Bacteroidia;o__Bacteroidales;f__Bacteroidaceae;g__Bacteroides;s__Bacteroides thetaiotaomicron	demux_S_103	s__Bacteroides thetaiotaomicron	Bacteroidetes	Bacteroidaceae	Bacteroides	demux_S_103.scaffolds_3_25	-	GH109(18-416)	-	GH109	2	GH109	Glycoside Hydrolases
237	demux_S_103.filtered.scaffolds	99.01	d__Bacteria;p__Bacteroidota;c__Bacteroidia;o__Bacteroidales;f__Bacteroidaceae;g__Bacteroides;s__Bacteroides thetaiotaomicron	demux_S_103	s__Bacteroides thetaiotaomicron	Bacteroidetes	Bacteroidaceae	Bacteroides	demux_S_103.scaffolds_3_251	-	GH23(129-261)	-	CBM50+GH23	2	CBM50+GH23	Glycoside Hydrolases
238	demux_S_103.filtered.scaffolds	99.01	d__Bacteria;p__Bacteroidota;c__Bacteroidia;o__Bacteroidales;f__Bacteroidaceae;g__Bacteroides;s__Bacteroides thetaiotaomicron	demux_S_103	s__Bacteroides thetaiotaomicron	Bacteroidetes	Bacteroidaceae	Bacteroides	demux_S_103.scaffolds_3_256	-	GH92(238-732)	-	GH92	2	GH92	Glycoside Hydrolases
239	demux_S_103.filtered.scaffolds	99.01	d__Bacteria;p__Bacteroidota;c__Bacteroidia;o__Bacteroidales;f__Bacteroidaceae;g__Bacteroides;s__Bacteroides thetaiotaomicron	demux_S_103	s__Bacteroides thetaiotaomicron	Bacteroidetes	Bacteroidaceae	Bacteroides	demux_S_103.scaffolds_3_259	-	GH92(244-751)	-	GH92	2	GH92	Glycoside Hydrolases
240	demux_S_103.filtered.scaffolds	99.01	d__Bacteria;p__Bacteroidota;c__Bacteroidia;o__Bacteroidales;f__Bacteroidaceae;g__Bacteroides;s__Bacteroides thetaiotaomicron	demux_S_103	s__Bacteroides thetaiotaomicron	Bacteroidetes	Bacteroidaceae	Bacteroides	demux_S_103.scaffolds_3_26	3.2.1.22|3.2.1.N1|3.2.1.N2	GH110(27-582)	3.2.1.-	GH110	3	GH110	Glycoside Hydrolases
241	demux_S_103.filtered.scaffolds	99.01	d__Bacteria;p__Bacteroidota;c__Bacteroidia;o__Bacteroidales;f__Bacteroidaceae;g__Bacteroides;s__Bacteroides thetaiotaomicron	demux_S_103	s__Bacteroides thetaiotaomicron	Bacteroidetes	Bacteroidaceae	Bacteroides	demux_S_103.scaffolds_3_260	-	GH92(230-737)	-	GH92	2	GH92	Glycoside Hydrolases
242	demux_S_103.filtered.scaffolds	99.01	d__Bacteria;p__Bacteroidota;c__Bacteroidia;o__Bacteroidales;f__Bacteroidaceae;g__Bacteroides;s__Bacteroides thetaiotaomicron	demux_S_103	s__Bacteroides thetaiotaomicron	Bacteroidetes	Bacteroidaceae	Bacteroides	demux_S_103.scaffolds_3_34	-	GH109(53-457)	-	GH109	2	GH109	Glycoside Hydrolases
243	demux_S_103.filtered.scaffolds	99.01	d__Bacteria;p__Bacteroidota;c__Bacteroidia;o__Bacteroidales;f__Bacteroidaceae;g__Bacteroides;s__Bacteroides thetaiotaomicron	demux_S_103	s__Bacteroides thetaiotaomicron	Bacteroidetes	Bacteroidaceae	Bacteroides	demux_S_103.scaffolds_3_36	-	GH2(58-961)	-	GH2	2	GH2	Glycoside Hydrolases
244	demux_S_103.filtered.scaffolds	99.01	d__Bacteria;p__Bacteroidota;c__Bacteroidia;o__Bacteroidales;f__Bacteroidaceae;g__Bacteroides;s__Bacteroides thetaiotaomicron	demux_S_103	s__Bacteroides thetaiotaomicron	Bacteroidetes	Bacteroidaceae	Bacteroides	demux_S_103.scaffolds_3_73	4.2.1.59|3.5.1.108	CE11(4-224)	3.5.1.-+4.2.1.-	CE11	3	CE11	Carbohydrate Esterases
245	demux_S_103.filtered.scaffolds	99.01	d__Bacteria;p__Bacteroidota;c__Bacteroidia;o__Bacteroidales;f__Bacteroidaceae;g__Bacteroides;s__Bacteroides thetaiotaomicron	demux_S_103	s__Bacteroides thetaiotaomicron	Bacteroidetes	Bacteroidaceae	Bacteroides	demux_S_103.scaffolds_3_91	-	GH28(82-479)	-	GH28	2	GH28	Glycoside Hydrolases
246	demux_S_103.filtered.scaffolds	99.01	d__Bacteria;p__Bacteroidota;c__Bacteroidia;o__Bacteroidales;f__Bacteroidaceae;g__Bacteroides;s__Bacteroides thetaiotaomicron	demux_S_103	s__Bacteroides thetaiotaomicron	Bacteroidetes	Bacteroidaceae	Bacteroides	demux_S_103.scaffolds_3_93	-	GH43_10(39-309)	-	GH43_10	2	GH43_10	Glycoside Hydrolases
247	demux_S_103.filtered.scaffolds	99.01	d__Bacteria;p__Bacteroidota;c__Bacteroidia;o__Bacteroidales;f__Bacteroidaceae;g__Bacteroides;s__Bacteroides thetaiotaomicron	demux_S_103	s__Bacteroides thetaiotaomicron	Bacteroidetes	Bacteroidaceae	Bacteroides	demux_S_103.scaffolds_3_95	-	PL9_1(20-423)	-	PL9_1	2	PL9_1	Polysaccharide Lysases
248	demux_S_103.filtered.scaffolds	99.01	d__Bacteria;p__Bacteroidota;c__Bacteroidia;o__Bacteroidales;f__Bacteroidaceae;g__Bacteroides;s__Bacteroides thetaiotaomicron	demux_S_103	s__Bacteroides thetaiotaomicron	Bacteroidetes	Bacteroidaceae	Bacteroides	demux_S_103.scaffolds_3_97	-	GH2(21-556)	-	GH2	2	GH2	Glycoside Hydrolases
249	demux_S_103.filtered.scaffolds	99.01	d__Bacteria;p__Bacteroidota;c__Bacteroidia;o__Bacteroidales;f__Bacteroidaceae;g__Bacteroides;s__Bacteroides thetaiotaomicron	demux_S_103	s__Bacteroides thetaiotaomicron	Bacteroidetes	Bacteroidaceae	Bacteroides	demux_S_103.scaffolds_3_98	-	CE6(91-183)	-	CE6	2	CE6	Carbohydrate Esterases
250	demux_S_103.filtered.scaffolds	99.01	d__Bacteria;p__Bacteroidota;c__Bacteroidia;o__Bacteroidales;f__Bacteroidaceae;g__Bacteroides;s__Bacteroides thetaiotaomicron	demux_S_103	s__Bacteroides thetaiotaomicron	Bacteroidetes	Bacteroidaceae	Bacteroides	demux_S_103.scaffolds_3_99	-	CE4(312-431)	-	CE0	2	CE0	Carbohydrate Esterases
251	demux_S_103.filtered.scaffolds	99.01	d__Bacteria;p__Bacteroidota;c__Bacteroidia;o__Bacteroidales;f__Bacteroidaceae;g__Bacteroides;s__Bacteroides thetaiotaomicron	demux_S_103	s__Bacteroides thetaiotaomicron	Bacteroidetes	Bacteroidaceae	Bacteroides	demux_S_103.scaffolds_45_2	-	GT4(191-334)	-	GT0	2	GT0	Glycoside Transferases
252	demux_S_103.filtered.scaffolds	99.01	d__Bacteria;p__Bacteroidota;c__Bacteroidia;o__Bacteroidales;f__Bacteroidaceae;g__Bacteroides;s__Bacteroides thetaiotaomicron	demux_S_103	s__Bacteroides thetaiotaomicron	Bacteroidetes	Bacteroidaceae	Bacteroides	demux_S_103.scaffolds_45_3	-	GT2(5-130)	-	GT2	2	GT2	Glycoside Transferases
253	demux_S_103.filtered.scaffolds	99.01	d__Bacteria;p__Bacteroidota;c__Bacteroidia;o__Bacteroidales;f__Bacteroidaceae;g__Bacteroides;s__Bacteroides thetaiotaomicron	demux_S_103	s__Bacteroides thetaiotaomicron	Bacteroidetes	Bacteroidaceae	Bacteroides	demux_S_103.scaffolds_45_4	-	GT4(215-372)	-	GT4	2	GT4	Glycoside Transferases
254	demux_S_103.filtered.scaffolds	99.01	d__Bacteria;p__Bacteroidota;c__Bacteroidia;o__Bacteroidales;f__Bacteroidaceae;g__Bacteroides;s__Bacteroides thetaiotaomicron	demux_S_103	s__Bacteroides thetaiotaomicron	Bacteroidetes	Bacteroidaceae	Bacteroides	demux_S_103.scaffolds_4_131	-	GT2(57-223)	-	GT2	2	GT2	Glycoside Transferases
255	demux_S_103.filtered.scaffolds	99.01	d__Bacteria;p__Bacteroidota;c__Bacteroidia;o__Bacteroidales;f__Bacteroidaceae;g__Bacteroides;s__Bacteroides thetaiotaomicron	demux_S_103	s__Bacteroides thetaiotaomicron	Bacteroidetes	Bacteroidaceae	Bacteroides	demux_S_103.scaffolds_4_151	-	GT1(50-409)	-	GT1	2	GT1	Glycoside Transferases
256	demux_S_103.filtered.scaffolds	99.01	d__Bacteria;p__Bacteroidota;c__Bacteroidia;o__Bacteroidales;f__Bacteroidaceae;g__Bacteroides;s__Bacteroides thetaiotaomicron	demux_S_103	s__Bacteroides thetaiotaomicron	Bacteroidetes	Bacteroidaceae	Bacteroides	demux_S_103.scaffolds_4_66	-	GH73(40-167)	-	CBM50+GH73	2	CBM50+GH73	Glycoside Hydrolases
257	demux_S_103.filtered.scaffolds	99.01	d__Bacteria;p__Bacteroidota;c__Bacteroidia;o__Bacteroidales;f__Bacteroidaceae;g__Bacteroides;s__Bacteroides thetaiotaomicron	demux_S_103	s__Bacteroides thetaiotaomicron	Bacteroidetes	Bacteroidaceae	Bacteroides	demux_S_103.scaffolds_5_10	-	GH109(25-160)	-	CBM35	2	CBM35	Carbohydrate-Binding Molecules
258	demux_S_103.filtered.scaffolds	99.01	d__Bacteria;p__Bacteroidota;c__Bacteroidia;o__Bacteroidales;f__Bacteroidaceae;g__Bacteroides;s__Bacteroides thetaiotaomicron	demux_S_103	s__Bacteroides thetaiotaomicron	Bacteroidetes	Bacteroidaceae	Bacteroides	demux_S_103.scaffolds_5_101	-	GT2(5-162)	-	GT2	2	GT2	Glycoside Transferases
259	demux_S_103.filtered.scaffolds	99.01	d__Bacteria;p__Bacteroidota;c__Bacteroidia;o__Bacteroidales;f__Bacteroidaceae;g__Bacteroides;s__Bacteroides thetaiotaomicron	demux_S_103	s__Bacteroides thetaiotaomicron	Bacteroidetes	Bacteroidaceae	Bacteroides	demux_S_103.scaffolds_5_103	-	GT14(34-291)	-	GT14	2	GT14	Glycoside Transferases
260	demux_S_103.filtered.scaffolds	99.01	d__Bacteria;p__Bacteroidota;c__Bacteroidia;o__Bacteroidales;f__Bacteroidaceae;g__Bacteroides;s__Bacteroides thetaiotaomicron	demux_S_103	s__Bacteroides thetaiotaomicron	Bacteroidetes	Bacteroidaceae	Bacteroides	demux_S_103.scaffolds_5_108	-	GT2(11-147)	-	GT2	2	GT2	Glycoside Transferases
261	demux_S_103.filtered.scaffolds	99.01	d__Bacteria;p__Bacteroidota;c__Bacteroidia;o__Bacteroidales;f__Bacteroidaceae;g__Bacteroides;s__Bacteroides thetaiotaomicron	demux_S_103	s__Bacteroides thetaiotaomicron	Bacteroidetes	Bacteroidaceae	Bacteroides	demux_S_103.scaffolds_5_109	-	GT2(8-122)	-	GT2	2	GT2	Glycoside Transferases
262	demux_S_103.filtered.scaffolds	99.01	d__Bacteria;p__Bacteroidota;c__Bacteroidia;o__Bacteroidales;f__Bacteroidaceae;g__Bacteroides;s__Bacteroides thetaiotaomicron	demux_S_103	s__Bacteroides thetaiotaomicron	Bacteroidetes	Bacteroidaceae	Bacteroides	demux_S_103.scaffolds_5_110	-	GT2(8-139)	-	GT2	2	GT2	Glycoside Transferases
263	demux_S_103.filtered.scaffolds	99.01	d__Bacteria;p__Bacteroidota;c__Bacteroidia;o__Bacteroidales;f__Bacteroidaceae;g__Bacteroides;s__Bacteroides thetaiotaomicron	demux_S_103	s__Bacteroides thetaiotaomicron	Bacteroidetes	Bacteroidaceae	Bacteroides	demux_S_103.scaffolds_5_112	-	GT4(239-387)	-	GT4	2	GT4	Glycoside Transferases
264	demux_S_103.filtered.scaffolds	99.01	d__Bacteria;p__Bacteroidota;c__Bacteroidia;o__Bacteroidales;f__Bacteroidaceae;g__Bacteroides;s__Bacteroides thetaiotaomicron	demux_S_103	s__Bacteroides thetaiotaomicron	Bacteroidetes	Bacteroidaceae	Bacteroides	demux_S_103.scaffolds_5_114	-	GT2(11-132)	-	GT2	2	GT2	Glycoside Transferases
265	demux_S_103.filtered.scaffolds	99.01	d__Bacteria;p__Bacteroidota;c__Bacteroidia;o__Bacteroidales;f__Bacteroidaceae;g__Bacteroides;s__Bacteroides thetaiotaomicron	demux_S_103	s__Bacteroides thetaiotaomicron	Bacteroidetes	Bacteroidaceae	Bacteroides	demux_S_103.scaffolds_5_115	-	GT2(91-189)	-	GT0+GT2	2	GT0+GT2	Glycoside Transferases
266	demux_S_103.filtered.scaffolds	99.01	d__Bacteria;p__Bacteroidota;c__Bacteroidia;o__Bacteroidales;f__Bacteroidaceae;g__Bacteroides;s__Bacteroides thetaiotaomicron	demux_S_103	s__Bacteroides thetaiotaomicron	Bacteroidetes	Bacteroidaceae	Bacteroides	demux_S_103.scaffolds_5_118	-	GT9(73-319)	-	GT9	2	GT9	Glycoside Transferases
267	demux_S_103.filtered.scaffolds	99.01	d__Bacteria;p__Bacteroidota;c__Bacteroidia;o__Bacteroidales;f__Bacteroidaceae;g__Bacteroides;s__Bacteroides thetaiotaomicron	demux_S_103	s__Bacteroides thetaiotaomicron	Bacteroidetes	Bacteroidaceae	Bacteroides	demux_S_103.scaffolds_5_13	-	GH43_26(34-343)	-	GH43_26	2	GH43_26	Glycoside Hydrolases
268	demux_S_103.filtered.scaffolds	99.01	d__Bacteria;p__Bacteroidota;c__Bacteroidia;o__Bacteroidales;f__Bacteroidaceae;g__Bacteroides;s__Bacteroides thetaiotaomicron	demux_S_103	s__Bacteroides thetaiotaomicron	Bacteroidetes	Bacteroidaceae	Bacteroides	demux_S_103.scaffolds_5_131	-	PL8_2(95-327)	-	PL8_2	2	PL8_2	Polysaccharide Lysases
269	demux_S_103.filtered.scaffolds	99.01	d__Bacteria;p__Bacteroidota;c__Bacteroidia;o__Bacteroidales;f__Bacteroidaceae;g__Bacteroides;s__Bacteroides thetaiotaomicron	demux_S_103	s__Bacteroides thetaiotaomicron	Bacteroidetes	Bacteroidaceae	Bacteroides	demux_S_103.scaffolds_5_134	-	GH88(70-393)	-	GH88	2	GH88	Glycoside Hydrolases
270	demux_S_103.filtered.scaffolds	99.01	d__Bacteria;p__Bacteroidota;c__Bacteroidia;o__Bacteroidales;f__Bacteroidaceae;g__Bacteroides;s__Bacteroides thetaiotaomicron	demux_S_103	s__Bacteroides thetaiotaomicron	Bacteroidetes	Bacteroidaceae	Bacteroides	demux_S_103.scaffolds_5_142	3.2.1.23	GH2(51-911)	3.2.1.-	GH2	3	GH2	Glycoside Hydrolases
271	demux_S_103.filtered.scaffolds	99.01	d__Bacteria;p__Bacteroidota;c__Bacteroidia;o__Bacteroidales;f__Bacteroidaceae;g__Bacteroides;s__Bacteroides thetaiotaomicron	demux_S_103	s__Bacteroides thetaiotaomicron	Bacteroidetes	Bacteroidaceae	Bacteroides	demux_S_103.scaffolds_5_154	-	PL29(345-702)	-	PL29	2	PL29	Polysaccharide Lysases
272	demux_S_103.filtered.scaffolds	99.01	d__Bacteria;p__Bacteroidota;c__Bacteroidia;o__Bacteroidales;f__Bacteroidaceae;g__Bacteroides;s__Bacteroides thetaiotaomicron	demux_S_103	s__Bacteroides thetaiotaomicron	Bacteroidetes	Bacteroidaceae	Bacteroides	demux_S_103.scaffolds_5_158	4.2.2.21	PL8_2(618-862)	4.2.2.-	PL8_2	3	PL8_2	Polysaccharide Lysases
273	demux_S_103.filtered.scaffolds	99.01	d__Bacteria;p__Bacteroidota;c__Bacteroidia;o__Bacteroidales;f__Bacteroidaceae;g__Bacteroides;s__Bacteroides thetaiotaomicron	demux_S_103	s__Bacteroides thetaiotaomicron	Bacteroidetes	Bacteroidaceae	Bacteroides	demux_S_103.scaffolds_5_167	3.2.1.21	GH3(67-297)	3.2.1.-	GH3	3	GH3	Glycoside Hydrolases
274	demux_S_103.filtered.scaffolds	99.01	d__Bacteria;p__Bacteroidota;c__Bacteroidia;o__Bacteroidales;f__Bacteroidaceae;g__Bacteroides;s__Bacteroides thetaiotaomicron	demux_S_103	s__Bacteroides thetaiotaomicron	Bacteroidetes	Bacteroidaceae	Bacteroides	demux_S_103.scaffolds_5_169	-	GH30_3(64-489)	-	GH30_3+3.2.1.75	2	GH30_3+3.2.1.75	Glycoside Hydrolases
275	demux_S_103.filtered.scaffolds	99.01	d__Bacteria;p__Bacteroidota;c__Bacteroidia;o__Bacteroidales;f__Bacteroidaceae;g__Bacteroides;s__Bacteroides thetaiotaomicron	demux_S_103	s__Bacteroides thetaiotaomicron	Bacteroidetes	Bacteroidaceae	Bacteroides	demux_S_103.scaffolds_5_182	-	GH76(58-374)	-	GH76	2	GH76	Glycoside Hydrolases
276	demux_S_103.filtered.scaffolds	99.01	d__Bacteria;p__Bacteroidota;c__Bacteroidia;o__Bacteroidales;f__Bacteroidaceae;g__Bacteroides;s__Bacteroides thetaiotaomicron	demux_S_103	s__Bacteroides thetaiotaomicron	Bacteroidetes	Bacteroidaceae	Bacteroides	demux_S_103.scaffolds_5_183	3.2.1.21	GH3(59-266)	3.2.1.-	GH3	3	GH3	Glycoside Hydrolases
277	demux_S_103.filtered.scaffolds	99.01	d__Bacteria;p__Bacteroidota;c__Bacteroidia;o__Bacteroidales;f__Bacteroidaceae;g__Bacteroides;s__Bacteroides thetaiotaomicron	demux_S_103	s__Bacteroides thetaiotaomicron	Bacteroidetes	Bacteroidaceae	Bacteroides	demux_S_103.scaffolds_5_184	-	GH31(180-602)	-	GH31	2	GH31	Glycoside Hydrolases
278	demux_S_103.filtered.scaffolds	99.01	d__Bacteria;p__Bacteroidota;c__Bacteroidia;o__Bacteroidales;f__Bacteroidaceae;g__Bacteroides;s__Bacteroides thetaiotaomicron	demux_S_103	s__Bacteroides thetaiotaomicron	Bacteroidetes	Bacteroidaceae	Bacteroides	demux_S_103.scaffolds_5_189	-	GH97(15-649)	-	GH97	2	GH97	Glycoside Hydrolases
279	demux_S_103.filtered.scaffolds	99.01	d__Bacteria;p__Bacteroidota;c__Bacteroidia;o__Bacteroidales;f__Bacteroidaceae;g__Bacteroides;s__Bacteroides thetaiotaomicron	demux_S_103	s__Bacteroides thetaiotaomicron	Bacteroidetes	Bacteroidaceae	Bacteroides	demux_S_103.scaffolds_5_190	3.2.1.23	GH2(54-926)+CBM32(1149-1270)+CBM32(1295-1415)	3.2.1.-	GH2	3	GH2	Glycoside Hydrolases
280	demux_S_103.filtered.scaffolds	99.01	d__Bacteria;p__Bacteroidota;c__Bacteroidia;o__Bacteroidales;f__Bacteroidaceae;g__Bacteroides;s__Bacteroides thetaiotaomicron	demux_S_103	s__Bacteroides thetaiotaomicron	Bacteroidetes	Bacteroidaceae	Bacteroides	demux_S_103.scaffolds_5_191	-	GH2(34-584)	-	GH2	2	GH2	Glycoside Hydrolases
281	demux_S_103.filtered.scaffolds	99.01	d__Bacteria;p__Bacteroidota;c__Bacteroidia;o__Bacteroidales;f__Bacteroidaceae;g__Bacteroides;s__Bacteroides thetaiotaomicron	demux_S_103	s__Bacteroides thetaiotaomicron	Bacteroidetes	Bacteroidaceae	Bacteroides	demux_S_103.scaffolds_5_238	-	CE4(21-123)	-	CE4	2	CE4	Carbohydrate Esterases
282	demux_S_103.filtered.scaffolds	99.01	d__Bacteria;p__Bacteroidota;c__Bacteroidia;o__Bacteroidales;f__Bacteroidaceae;g__Bacteroides;s__Bacteroides thetaiotaomicron	demux_S_103	s__Bacteroides thetaiotaomicron	Bacteroidetes	Bacteroidaceae	Bacteroides	demux_S_103.scaffolds_5_33	2.4.1.227	GT28(194-355)	2.4.1.-	GT28	3	GT28	Glycoside Transferases
283	demux_S_103.filtered.scaffolds	99.01	d__Bacteria;p__Bacteroidota;c__Bacteroidia;o__Bacteroidales;f__Bacteroidaceae;g__Bacteroides;s__Bacteroides thetaiotaomicron	demux_S_103	s__Bacteroides thetaiotaomicron	Bacteroidetes	Bacteroidaceae	Bacteroides	demux_S_103.scaffolds_5_93	-	GT2(404-556)	-	GT2	2	GT2	Glycoside Transferases
284	demux_S_103.filtered.scaffolds	99.01	d__Bacteria;p__Bacteroidota;c__Bacteroidia;o__Bacteroidales;f__Bacteroidaceae;g__Bacteroides;s__Bacteroides thetaiotaomicron	demux_S_103	s__Bacteroides thetaiotaomicron	Bacteroidetes	Bacteroidaceae	Bacteroides	demux_S_103.scaffolds_6_103	-	GT2(8-174)	-	GT2	2	GT2	Glycoside Transferases
285	demux_S_103.filtered.scaffolds	99.01	d__Bacteria;p__Bacteroidota;c__Bacteroidia;o__Bacteroidales;f__Bacteroidaceae;g__Bacteroides;s__Bacteroides thetaiotaomicron	demux_S_103	s__Bacteroides thetaiotaomicron	Bacteroidetes	Bacteroidaceae	Bacteroides	demux_S_103.scaffolds_6_157	-	GH23(309-420)	-	GH23	2	GH23	Glycoside Hydrolases
286	demux_S_103.filtered.scaffolds	99.01	d__Bacteria;p__Bacteroidota;c__Bacteroidia;o__Bacteroidales;f__Bacteroidaceae;g__Bacteroides;s__Bacteroides thetaiotaomicron	demux_S_103	s__Bacteroides thetaiotaomicron	Bacteroidetes	Bacteroidaceae	Bacteroides	demux_S_103.scaffolds_6_18	-	GH31(283-715)	-	GH31	2	GH31	Glycoside Hydrolases
287	demux_S_103.filtered.scaffolds	99.01	d__Bacteria;p__Bacteroidota;c__Bacteroidia;o__Bacteroidales;f__Bacteroidaceae;g__Bacteroides;s__Bacteroides thetaiotaomicron	demux_S_103	s__Bacteroides thetaiotaomicron	Bacteroidetes	Bacteroidaceae	Bacteroides	demux_S_103.scaffolds_6_19	-	GH141(14-572)	-	GH141	2	GH141	Glycoside Hydrolases
288	demux_S_103.filtered.scaffolds	99.01	d__Bacteria;p__Bacteroidota;c__Bacteroidia;o__Bacteroidales;f__Bacteroidaceae;g__Bacteroides;s__Bacteroides thetaiotaomicron	demux_S_103	s__Bacteroides thetaiotaomicron	Bacteroidetes	Bacteroidaceae	Bacteroides	demux_S_103.scaffolds_6_194	-	GT51(70-227)	-	GT51	2	GT51	Glycoside Transferases
289	demux_S_103.filtered.scaffolds	99.01	d__Bacteria;p__Bacteroidota;c__Bacteroidia;o__Bacteroidales;f__Bacteroidaceae;g__Bacteroides;s__Bacteroides thetaiotaomicron	demux_S_103	s__Bacteroides thetaiotaomicron	Bacteroidetes	Bacteroidaceae	Bacteroides	demux_S_103.scaffolds_6_211	-	GH88(71-395)	-	GH88	2	GH88	Glycoside Hydrolases
290	demux_S_103.filtered.scaffolds	99.01	d__Bacteria;p__Bacteroidota;c__Bacteroidia;o__Bacteroidales;f__Bacteroidaceae;g__Bacteroides;s__Bacteroides thetaiotaomicron	demux_S_103	s__Bacteroides thetaiotaomicron	Bacteroidetes	Bacteroidaceae	Bacteroides	demux_S_103.scaffolds_6_212	-	GH43_10(37-307)	-	GH43_10	2	GH43_10	Glycoside Hydrolases
291	demux_S_103.filtered.scaffolds	99.01	d__Bacteria;p__Bacteroidota;c__Bacteroidia;o__Bacteroidales;f__Bacteroidaceae;g__Bacteroides;s__Bacteroides thetaiotaomicron	demux_S_103	s__Bacteroides thetaiotaomicron	Bacteroidetes	Bacteroidaceae	Bacteroides	demux_S_103.scaffolds_6_220	-	GH146(51-556)	-	GH146	2	GH146	Glycoside Hydrolases
292	demux_S_103.filtered.scaffolds	99.01	d__Bacteria;p__Bacteroidota;c__Bacteroidia;o__Bacteroidales;f__Bacteroidaceae;g__Bacteroides;s__Bacteroides thetaiotaomicron	demux_S_103	s__Bacteroides thetaiotaomicron	Bacteroidetes	Bacteroidaceae	Bacteroides	demux_S_103.scaffolds_6_225	-	GH97(28-645)	-	GH97	2	GH97	Glycoside Hydrolases
293	demux_S_103.filtered.scaffolds	99.01	d__Bacteria;p__Bacteroidota;c__Bacteroidia;o__Bacteroidales;f__Bacteroidaceae;g__Bacteroides;s__Bacteroides thetaiotaomicron	demux_S_103	s__Bacteroides thetaiotaomicron	Bacteroidetes	Bacteroidaceae	Bacteroides	demux_S_103.scaffolds_6_229	-	GH28(193-440)	-	CBM6+GH28	2	CBM6+GH28	Glycoside Hydrolases
294	demux_S_103.filtered.scaffolds	99.01	d__Bacteria;p__Bacteroidota;c__Bacteroidia;o__Bacteroidales;f__Bacteroidaceae;g__Bacteroides;s__Bacteroides thetaiotaomicron	demux_S_103	s__Bacteroides thetaiotaomicron	Bacteroidetes	Bacteroidaceae	Bacteroides	demux_S_103.scaffolds_6_230	-	PL40(2-902)	-	PL40	2	PL40	Polysaccharide Lysases
295	demux_S_103.filtered.scaffolds	99.01	d__Bacteria;p__Bacteroidota;c__Bacteroidia;o__Bacteroidales;f__Bacteroidaceae;g__Bacteroides;s__Bacteroides thetaiotaomicron	demux_S_103	s__Bacteroides thetaiotaomicron	Bacteroidetes	Bacteroidaceae	Bacteroides	demux_S_103.scaffolds_6_261	3.2.1.21	GH3(157-383)	3.2.1.-	GH3	3	GH3	Glycoside Hydrolases
296	demux_S_103.filtered.scaffolds	99.01	d__Bacteria;p__Bacteroidota;c__Bacteroidia;o__Bacteroidales;f__Bacteroidaceae;g__Bacteroides;s__Bacteroides thetaiotaomicron	demux_S_103	s__Bacteroides thetaiotaomicron	Bacteroidetes	Bacteroidaceae	Bacteroides	demux_S_103.scaffolds_6_48	-	GH25(100-275)	-	GH25	2	GH25	Glycoside Hydrolases
297	demux_S_103.filtered.scaffolds	99.01	d__Bacteria;p__Bacteroidota;c__Bacteroidia;o__Bacteroidales;f__Bacteroidaceae;g__Bacteroides;s__Bacteroides thetaiotaomicron	demux_S_103	s__Bacteroides thetaiotaomicron	Bacteroidetes	Bacteroidaceae	Bacteroides	demux_S_103.scaffolds_6_65	3.2.1.23	GH35(35-346)	3.2.1.-	CBM32+GH35	3	CBM32+GH35	Glycoside Hydrolases
298	demux_S_103.filtered.scaffolds	99.01	d__Bacteria;p__Bacteroidota;c__Bacteroidia;o__Bacteroidales;f__Bacteroidaceae;g__Bacteroides;s__Bacteroides thetaiotaomicron	demux_S_103	s__Bacteroides thetaiotaomicron	Bacteroidetes	Bacteroidaceae	Bacteroides	demux_S_103.scaffolds_6_8	-	GH146(32-560)	-	GH146	2	GH146	Glycoside Hydrolases
299	demux_S_103.filtered.scaffolds	99.01	d__Bacteria;p__Bacteroidota;c__Bacteroidia;o__Bacteroidales;f__Bacteroidaceae;g__Bacteroides;s__Bacteroides thetaiotaomicron	demux_S_103	s__Bacteroides thetaiotaomicron	Bacteroidetes	Bacteroidaceae	Bacteroides	demux_S_103.scaffolds_6_89	-	GH43_24(45-290)	-	GH43_24	2	GH43_24	Glycoside Hydrolases
300	demux_S_103.filtered.scaffolds	99.01	d__Bacteria;p__Bacteroidota;c__Bacteroidia;o__Bacteroidales;f__Bacteroidaceae;g__Bacteroides;s__Bacteroides thetaiotaomicron	demux_S_103	s__Bacteroides thetaiotaomicron	Bacteroidetes	Bacteroidaceae	Bacteroides	demux_S_103.scaffolds_6_9	3.2.1.55	GH51(15-514)	3.2.1.-	GH51	3	GH51	Glycoside Hydrolases
301	demux_S_103.filtered.scaffolds	99.01	d__Bacteria;p__Bacteroidota;c__Bacteroidia;o__Bacteroidales;f__Bacteroidaceae;g__Bacteroides;s__Bacteroides thetaiotaomicron	demux_S_103	s__Bacteroides thetaiotaomicron	Bacteroidetes	Bacteroidaceae	Bacteroides	demux_S_103.scaffolds_6_90	-	GH43_24(203-376)	-	GH43_24	2	GH43_24	Glycoside Hydrolases
302	demux_S_103.filtered.scaffolds	99.01	d__Bacteria;p__Bacteroidota;c__Bacteroidia;o__Bacteroidales;f__Bacteroidaceae;g__Bacteroides;s__Bacteroides thetaiotaomicron	demux_S_103	s__Bacteroides thetaiotaomicron	Bacteroidetes	Bacteroidaceae	Bacteroides	demux_S_103.scaffolds_6_91	-	PL27(1-496)	-	PL27	2	PL27	Polysaccharide Lysases
303	demux_S_103.filtered.scaffolds	99.01	d__Bacteria;p__Bacteroidota;c__Bacteroidia;o__Bacteroidales;f__Bacteroidaceae;g__Bacteroides;s__Bacteroides thetaiotaomicron	demux_S_103	s__Bacteroides thetaiotaomicron	Bacteroidetes	Bacteroidaceae	Bacteroides	demux_S_103.scaffolds_7_108	-	GH2(27-789)	-	GH2	2	GH2	Glycoside Hydrolases
304	demux_S_103.filtered.scaffolds	99.01	d__Bacteria;p__Bacteroidota;c__Bacteroidia;o__Bacteroidales;f__Bacteroidaceae;g__Bacteroides;s__Bacteroides thetaiotaomicron	demux_S_103	s__Bacteroides thetaiotaomicron	Bacteroidetes	Bacteroidaceae	Bacteroides	demux_S_103.scaffolds_7_109	-	GH20(141-481)	-	GH20	2	GH20	Glycoside Hydrolases
305	demux_S_103.filtered.scaffolds	99.01	d__Bacteria;p__Bacteroidota;c__Bacteroidia;o__Bacteroidales;f__Bacteroidaceae;g__Bacteroides;s__Bacteroides thetaiotaomicron	demux_S_103	s__Bacteroides thetaiotaomicron	Bacteroidetes	Bacteroidaceae	Bacteroides	demux_S_103.scaffolds_7_115	3.2.1.22	CBM51(29-161)+GH27(373-636)	3.2.1.-	CBM51+GH27	3	CBM51+GH27	Glycoside Hydrolases
306	demux_S_103.filtered.scaffolds	99.01	d__Bacteria;p__Bacteroidota;c__Bacteroidia;o__Bacteroidales;f__Bacteroidaceae;g__Bacteroides;s__Bacteroides thetaiotaomicron	demux_S_103	s__Bacteroides thetaiotaomicron	Bacteroidetes	Bacteroidaceae	Bacteroides	demux_S_103.scaffolds_7_117	-	GH89(63-721)	-	GH89	2	GH89	Glycoside Hydrolases
307	demux_S_103.filtered.scaffolds	99.01	d__Bacteria;p__Bacteroidota;c__Bacteroidia;o__Bacteroidales;f__Bacteroidaceae;g__Bacteroides;s__Bacteroides thetaiotaomicron	demux_S_103	s__Bacteroides thetaiotaomicron	Bacteroidetes	Bacteroidaceae	Bacteroides	demux_S_103.scaffolds_7_119	-	CE9(7-389)	-	CE9	2	CE9	Carbohydrate Esterases
308	demux_S_103.filtered.scaffolds	99.01	d__Bacteria;p__Bacteroidota;c__Bacteroidia;o__Bacteroidales;f__Bacteroidaceae;g__Bacteroides;s__Bacteroides thetaiotaomicron	demux_S_103	s__Bacteroides thetaiotaomicron	Bacteroidetes	Bacteroidaceae	Bacteroides	demux_S_103.scaffolds_7_12	-	GT2(45-210)	-	GT2	2	GT2	Glycoside Transferases
309	demux_S_103.filtered.scaffolds	99.01	d__Bacteria;p__Bacteroidota;c__Bacteroidia;o__Bacteroidales;f__Bacteroidaceae;g__Bacteroides;s__Bacteroides thetaiotaomicron	demux_S_103	s__Bacteroides thetaiotaomicron	Bacteroidetes	Bacteroidaceae	Bacteroides	demux_S_103.scaffolds_7_140	3.2.1.21	GH3(96-318)	3.2.1.-	GH3	3	GH3	Glycoside Hydrolases
310	demux_S_103.filtered.scaffolds	99.01	d__Bacteria;p__Bacteroidota;c__Bacteroidia;o__Bacteroidales;f__Bacteroidaceae;g__Bacteroides;s__Bacteroides thetaiotaomicron	demux_S_103	s__Bacteroides thetaiotaomicron	Bacteroidetes	Bacteroidaceae	Bacteroides	demux_S_103.scaffolds_7_141	-	GH144(33-445)	-	GH144	2	GH144	Glycoside Hydrolases
311	demux_S_103.filtered.scaffolds	99.01	d__Bacteria;p__Bacteroidota;c__Bacteroidia;o__Bacteroidales;f__Bacteroidaceae;g__Bacteroides;s__Bacteroides thetaiotaomicron	demux_S_103	s__Bacteroides thetaiotaomicron	Bacteroidetes	Bacteroidaceae	Bacteroides	demux_S_103.scaffolds_7_172	-	CBM62(523-599)+CBM62(606-669)	-	CBM62	2	CBM62	Carbohydrate-Binding Molecules
312	demux_S_103.filtered.scaffolds	99.01	d__Bacteria;p__Bacteroidota;c__Bacteroidia;o__Bacteroidales;f__Bacteroidaceae;g__Bacteroides;s__Bacteroides thetaiotaomicron	demux_S_103	s__Bacteroides thetaiotaomicron	Bacteroidetes	Bacteroidaceae	Bacteroides	demux_S_103.scaffolds_7_186	-	GH127(325-551)	-	CBM13	2	CBM13	Carbohydrate-Binding Molecules
313	demux_S_103.filtered.scaffolds	99.01	d__Bacteria;p__Bacteroidota;c__Bacteroidia;o__Bacteroidales;f__Bacteroidaceae;g__Bacteroides;s__Bacteroides thetaiotaomicron	demux_S_103	s__Bacteroides thetaiotaomicron	Bacteroidetes	Bacteroidaceae	Bacteroides	demux_S_103.scaffolds_7_187	-	GH92(193-388)+GH92(393-650)	-	GH92+3.2.1.-	2	GH92+3.2.1.-	Glycoside Hydrolases
314	demux_S_103.filtered.scaffolds	99.01	d__Bacteria;p__Bacteroidota;c__Bacteroidia;o__Bacteroidales;f__Bacteroidaceae;g__Bacteroides;s__Bacteroides thetaiotaomicron	demux_S_103	s__Bacteroides thetaiotaomicron	Bacteroidetes	Bacteroidaceae	Bacteroides	demux_S_103.scaffolds_7_189	-	GH125(72-472)	-	GH125	2	GH125	Glycoside Hydrolases
315	demux_S_103.filtered.scaffolds	99.01	d__Bacteria;p__Bacteroidota;c__Bacteroidia;o__Bacteroidales;f__Bacteroidaceae;g__Bacteroides;s__Bacteroides thetaiotaomicron	demux_S_103	s__Bacteroides thetaiotaomicron	Bacteroidetes	Bacteroidaceae	Bacteroides	demux_S_103.scaffolds_7_19	-	GH105(46-372)	-	GH105+3.2.1.-	2	GH105+3.2.1.-	Glycoside Hydrolases
316	demux_S_103.filtered.scaffolds	99.01	d__Bacteria;p__Bacteroidota;c__Bacteroidia;o__Bacteroidales;f__Bacteroidaceae;g__Bacteroides;s__Bacteroides thetaiotaomicron	demux_S_103	s__Bacteroides thetaiotaomicron	Bacteroidetes	Bacteroidaceae	Bacteroides	demux_S_103.scaffolds_7_190	-	GH92(233-740)	-	GH92	2	GH92	Glycoside Hydrolases
317	demux_S_103.filtered.scaffolds	99.01	d__Bacteria;p__Bacteroidota;c__Bacteroidia;o__Bacteroidales;f__Bacteroidaceae;g__Bacteroides;s__Bacteroides thetaiotaomicron	demux_S_103	s__Bacteroides thetaiotaomicron	Bacteroidetes	Bacteroidaceae	Bacteroides	demux_S_103.scaffolds_7_193	-	GH76(60-399)	-	GH76	2	GH76	Glycoside Hydrolases
318	demux_S_103.filtered.scaffolds	99.01	d__Bacteria;p__Bacteroidota;c__Bacteroidia;o__Bacteroidales;f__Bacteroidaceae;g__Bacteroides;s__Bacteroides thetaiotaomicron	demux_S_103	s__Bacteroides thetaiotaomicron	Bacteroidetes	Bacteroidaceae	Bacteroides	demux_S_103.scaffolds_7_196	-	GH76(64-405)	-	GH76	2	GH76	Glycoside Hydrolases
319	demux_S_103.filtered.scaffolds	99.01	d__Bacteria;p__Bacteroidota;c__Bacteroidia;o__Bacteroidales;f__Bacteroidaceae;g__Bacteroides;s__Bacteroides thetaiotaomicron	demux_S_103	s__Bacteroides thetaiotaomicron	Bacteroidetes	Bacteroidaceae	Bacteroides	demux_S_103.scaffolds_7_2	-	GH13(164-486)	-	GH13+3.2.1.135	2	GH13+3.2.1.135	Glycoside Hydrolases
320	demux_S_103.filtered.scaffolds	99.01	d__Bacteria;p__Bacteroidota;c__Bacteroidia;o__Bacteroidales;f__Bacteroidaceae;g__Bacteroides;s__Bacteroides thetaiotaomicron	demux_S_103	s__Bacteroides thetaiotaomicron	Bacteroidetes	Bacteroidaceae	Bacteroides	demux_S_103.scaffolds_7_20	-	PL42(34-326)	-	PL42	2	PL42	Polysaccharide Lysases
321	demux_S_103.filtered.scaffolds	99.01	d__Bacteria;p__Bacteroidota;c__Bacteroidia;o__Bacteroidales;f__Bacteroidaceae;g__Bacteroides;s__Bacteroides thetaiotaomicron	demux_S_103	s__Bacteroides thetaiotaomicron	Bacteroidetes	Bacteroidaceae	Bacteroides	demux_S_103.scaffolds_7_201	-	GH43_34(32-311)+GH43_3(337-620)	-	GH43_3+GH43_34	2	GH43_3+GH43_34	Glycoside Hydrolases
322	demux_S_103.filtered.scaffolds	99.01	d__Bacteria;p__Bacteroidota;c__Bacteroidia;o__Bacteroidales;f__Bacteroidaceae;g__Bacteroides;s__Bacteroides thetaiotaomicron	demux_S_103	s__Bacteroides thetaiotaomicron	Bacteroidetes	Bacteroidaceae	Bacteroides	demux_S_103.scaffolds_7_202	-	GH43_26(36-345)	-	GH43_26	2	GH43_26	Glycoside Hydrolases
323	demux_S_103.filtered.scaffolds	99.01	d__Bacteria;p__Bacteroidota;c__Bacteroidia;o__Bacteroidales;f__Bacteroidaceae;g__Bacteroides;s__Bacteroides thetaiotaomicron	demux_S_103	s__Bacteroides thetaiotaomicron	Bacteroidetes	Bacteroidaceae	Bacteroides	demux_S_103.scaffolds_7_203	-	GH115(32-661)	-	GH115	2	GH115	Glycoside Hydrolases
324	demux_S_103.filtered.scaffolds	99.01	d__Bacteria;p__Bacteroidota;c__Bacteroidia;o__Bacteroidales;f__Bacteroidaceae;g__Bacteroides;s__Bacteroides thetaiotaomicron	demux_S_103	s__Bacteroides thetaiotaomicron	Bacteroidetes	Bacteroidaceae	Bacteroides	demux_S_103.scaffolds_7_204	-	GH2(50-484)	-	GH2	2	GH2	Glycoside Hydrolases
325	demux_S_103.filtered.scaffolds	99.01	d__Bacteria;p__Bacteroidota;c__Bacteroidia;o__Bacteroidales;f__Bacteroidaceae;g__Bacteroides;s__Bacteroides thetaiotaomicron	demux_S_103	s__Bacteroides thetaiotaomicron	Bacteroidetes	Bacteroidaceae	Bacteroides	demux_S_103.scaffolds_7_21	-	GH43_24(49-304)	-	GH43_24	2	GH43_24	Glycoside Hydrolases
326	demux_S_103.filtered.scaffolds	99.01	d__Bacteria;p__Bacteroidota;c__Bacteroidia;o__Bacteroidales;f__Bacteroidaceae;g__Bacteroides;s__Bacteroides thetaiotaomicron	demux_S_103	s__Bacteroides thetaiotaomicron	Bacteroidetes	Bacteroidaceae	Bacteroides	demux_S_103.scaffolds_7_22	-	GH16_3(29-280)+GH43_24(308-599)	-	GH16_3+GH43_24	2	GH16_3+GH43_24	Glycoside Hydrolases
327	demux_S_103.filtered.scaffolds	99.01	d__Bacteria;p__Bacteroidota;c__Bacteroidia;o__Bacteroidales;f__Bacteroidaceae;g__Bacteroides;s__Bacteroides thetaiotaomicron	demux_S_103	s__Bacteroides thetaiotaomicron	Bacteroidetes	Bacteroidaceae	Bacteroides	demux_S_103.scaffolds_7_28	-	GH154(50-401)	-	GH154	2	GH154	Glycoside Hydrolases
328	demux_S_103.filtered.scaffolds	99.01	d__Bacteria;p__Bacteroidota;c__Bacteroidia;o__Bacteroidales;f__Bacteroidaceae;g__Bacteroides;s__Bacteroides thetaiotaomicron	demux_S_103	s__Bacteroides thetaiotaomicron	Bacteroidetes	Bacteroidaceae	Bacteroides	demux_S_103.scaffolds_7_3	-	GH97(12-723)	-	GH97	2	GH97	Glycoside Hydrolases
329	demux_S_103.filtered.scaffolds	99.01	d__Bacteria;p__Bacteroidota;c__Bacteroidia;o__Bacteroidales;f__Bacteroidaceae;g__Bacteroides;s__Bacteroides thetaiotaomicron	demux_S_103	s__Bacteroides thetaiotaomicron	Bacteroidetes	Bacteroidaceae	Bacteroides	demux_S_103.scaffolds_7_30	-	GH43_34(30-325)	-	GH43_34+3.2.1.55	2	GH43_34+3.2.1.55	Glycoside Hydrolases
330	demux_S_103.filtered.scaffolds	99.01	d__Bacteria;p__Bacteroidota;c__Bacteroidia;o__Bacteroidales;f__Bacteroidaceae;g__Bacteroides;s__Bacteroides thetaiotaomicron	demux_S_103	s__Bacteroides thetaiotaomicron	Bacteroidetes	Bacteroidaceae	Bacteroides	demux_S_103.scaffolds_7_31	-	GH127(35-565)	-	GH127	2	GH127	Glycoside Hydrolases
331	demux_S_103.filtered.scaffolds	99.01	d__Bacteria;p__Bacteroidota;c__Bacteroidia;o__Bacteroidales;f__Bacteroidaceae;g__Bacteroides;s__Bacteroides thetaiotaomicron	demux_S_103	s__Bacteroides thetaiotaomicron	Bacteroidetes	Bacteroidaceae	Bacteroides	demux_S_103.scaffolds_7_39	-	GH29(13-432)	-	GH29	2	GH29	Glycoside Hydrolases
332	demux_S_103.filtered.scaffolds	99.01	d__Bacteria;p__Bacteroidota;c__Bacteroidia;o__Bacteroidales;f__Bacteroidaceae;g__Bacteroides;s__Bacteroides thetaiotaomicron	demux_S_103	s__Bacteroides thetaiotaomicron	Bacteroidetes	Bacteroidaceae	Bacteroides	demux_S_103.scaffolds_7_40	-	GH97(18-637)	-	GH97	2	GH97	Glycoside Hydrolases
333	demux_S_103.filtered.scaffolds	99.01	d__Bacteria;p__Bacteroidota;c__Bacteroidia;o__Bacteroidales;f__Bacteroidaceae;g__Bacteroides;s__Bacteroides thetaiotaomicron	demux_S_103	s__Bacteroides thetaiotaomicron	Bacteroidetes	Bacteroidaceae	Bacteroides	demux_S_103.scaffolds_7_41	-	GH43_10(2-235)	-	GH43_10	2	GH43_10	Glycoside Hydrolases
334	demux_S_103.filtered.scaffolds	99.01	d__Bacteria;p__Bacteroidota;c__Bacteroidia;o__Bacteroidales;f__Bacteroidaceae;g__Bacteroides;s__Bacteroides thetaiotaomicron	demux_S_103	s__Bacteroides thetaiotaomicron	Bacteroidetes	Bacteroidaceae	Bacteroides	demux_S_103.scaffolds_7_44	-	GH43_34(29-302)	-	CBM32+GH43_34+3.2.1.55	2	CBM32+GH43_34+3.2.1.55	Glycoside Hydrolases
335	demux_S_103.filtered.scaffolds	99.01	d__Bacteria;p__Bacteroidota;c__Bacteroidia;o__Bacteroidales;f__Bacteroidaceae;g__Bacteroides;s__Bacteroides thetaiotaomicron	demux_S_103	s__Bacteroides thetaiotaomicron	Bacteroidetes	Bacteroidaceae	Bacteroides	demux_S_103.scaffolds_7_45	-	GH97(14-643)	-	GH97+3.2.1.22+3.2.1.88	2	GH97+3.2.1.22+3.2.1.88	Glycoside Hydrolases
336	demux_S_103.filtered.scaffolds	99.01	d__Bacteria;p__Bacteroidota;c__Bacteroidia;o__Bacteroidales;f__Bacteroidaceae;g__Bacteroides;s__Bacteroides thetaiotaomicron	demux_S_103	s__Bacteroides thetaiotaomicron	Bacteroidetes	Bacteroidaceae	Bacteroides	demux_S_103.scaffolds_7_47	-	GH31(219-710)	-	GH31	2	GH31	Glycoside Hydrolases
337	demux_S_103.filtered.scaffolds	99.01	d__Bacteria;p__Bacteroidota;c__Bacteroidia;o__Bacteroidales;f__Bacteroidaceae;g__Bacteroides;s__Bacteroides thetaiotaomicron	demux_S_103	s__Bacteroides thetaiotaomicron	Bacteroidetes	Bacteroidaceae	Bacteroides	demux_S_103.scaffolds_7_48	-	GH51(372-707)	-	GH51	2	GH51	Glycoside Hydrolases
338	demux_S_103.filtered.scaffolds	99.01	d__Bacteria;p__Bacteroidota;c__Bacteroidia;o__Bacteroidales;f__Bacteroidaceae;g__Bacteroides;s__Bacteroides thetaiotaomicron	demux_S_103	s__Bacteroides thetaiotaomicron	Bacteroidetes	Bacteroidaceae	Bacteroides	demux_S_103.scaffolds_7_49	-	GH43_9(25-288)+GH43_19(537-792)	-	GH43_19+GH43_9	2	GH43_19+GH43_9	Glycoside Hydrolases
339	demux_S_103.filtered.scaffolds	99.01	d__Bacteria;p__Bacteroidota;c__Bacteroidia;o__Bacteroidales;f__Bacteroidaceae;g__Bacteroides;s__Bacteroides thetaiotaomicron	demux_S_103	s__Bacteroides thetaiotaomicron	Bacteroidetes	Bacteroidaceae	Bacteroides	demux_S_103.scaffolds_7_50	-	GH43_19(71-302)	-	GH43_19+3.2.1.55	2	GH43_19+3.2.1.55	Glycoside Hydrolases
340	demux_S_103.filtered.scaffolds	99.01	d__Bacteria;p__Bacteroidota;c__Bacteroidia;o__Bacteroidales;f__Bacteroidaceae;g__Bacteroides;s__Bacteroides thetaiotaomicron	demux_S_103	s__Bacteroides thetaiotaomicron	Bacteroidetes	Bacteroidaceae	Bacteroides	demux_S_103.scaffolds_7_51	3.2.1.23	GH35(36-348)	3.2.1.-	CBM32+GH35	3	CBM32+GH35	Glycoside Hydrolases
341	demux_S_103.filtered.scaffolds	99.01	d__Bacteria;p__Bacteroidota;c__Bacteroidia;o__Bacteroidales;f__Bacteroidaceae;g__Bacteroides;s__Bacteroides thetaiotaomicron	demux_S_103	s__Bacteroides thetaiotaomicron	Bacteroidetes	Bacteroidaceae	Bacteroides	demux_S_103.scaffolds_7_8	-	GH13_36(80-540)	-	CBM58+GH13_36	2	CBM58+GH13_36	Glycoside Hydrolases
342	demux_S_103.filtered.scaffolds	99.01	d__Bacteria;p__Bacteroidota;c__Bacteroidia;o__Bacteroidales;f__Bacteroidaceae;g__Bacteroides;s__Bacteroides thetaiotaomicron	demux_S_103	s__Bacteroides thetaiotaomicron	Bacteroidetes	Bacteroidaceae	Bacteroides	demux_S_103.scaffolds_7_81	-	GT2(250-377)	-	GT2	2	GT2	Glycoside Transferases
343	demux_S_103.filtered.scaffolds	99.01	d__Bacteria;p__Bacteroidota;c__Bacteroidia;o__Bacteroidales;f__Bacteroidaceae;g__Bacteroides;s__Bacteroides thetaiotaomicron	demux_S_103	s__Bacteroides thetaiotaomicron	Bacteroidetes	Bacteroidaceae	Bacteroides	demux_S_103.scaffolds_7_99	-	CE15(60-384)	-	CE0	2	CE0	Carbohydrate Esterases
344	demux_S_103.filtered.scaffolds	99.01	d__Bacteria;p__Bacteroidota;c__Bacteroidia;o__Bacteroidales;f__Bacteroidaceae;g__Bacteroides;s__Bacteroides thetaiotaomicron	demux_S_103	s__Bacteroides thetaiotaomicron	Bacteroidetes	Bacteroidaceae	Bacteroides	demux_S_103.scaffolds_8_113	-	PL1_2(134-324)	-	PL1_2	2	PL1_2	Polysaccharide Lysases
345	demux_S_103.filtered.scaffolds	99.01	d__Bacteria;p__Bacteroidota;c__Bacteroidia;o__Bacteroidales;f__Bacteroidaceae;g__Bacteroides;s__Bacteroides thetaiotaomicron	demux_S_103	s__Bacteroides thetaiotaomicron	Bacteroidetes	Bacteroidaceae	Bacteroides	demux_S_103.scaffolds_8_116	-	GH2(43-642)	-	GH2	2	GH2	Glycoside Hydrolases
346	demux_S_103.filtered.scaffolds	99.01	d__Bacteria;p__Bacteroidota;c__Bacteroidia;o__Bacteroidales;f__Bacteroidaceae;g__Bacteroides;s__Bacteroides thetaiotaomicron	demux_S_103	s__Bacteroides thetaiotaomicron	Bacteroidetes	Bacteroidaceae	Bacteroides	demux_S_103.scaffolds_8_117	-	GH139(2-802)	-	GH139+3.2.1.-	2	GH139+3.2.1.-	Glycoside Hydrolases
347	demux_S_103.filtered.scaffolds	99.01	d__Bacteria;p__Bacteroidota;c__Bacteroidia;o__Bacteroidales;f__Bacteroidaceae;g__Bacteroides;s__Bacteroides thetaiotaomicron	demux_S_103	s__Bacteroides thetaiotaomicron	Bacteroidetes	Bacteroidaceae	Bacteroides	demux_S_103.scaffolds_8_119	-	GH106(362-724)	-	GH106+3.2.1.40	2	GH106+3.2.1.40	Glycoside Hydrolases
348	demux_S_103.filtered.scaffolds	99.01	d__Bacteria;p__Bacteroidota;c__Bacteroidia;o__Bacteroidales;f__Bacteroidaceae;g__Bacteroides;s__Bacteroides thetaiotaomicron	demux_S_103	s__Bacteroides thetaiotaomicron	Bacteroidetes	Bacteroidaceae	Bacteroides	demux_S_103.scaffolds_8_125	-	GH2(40-830)	-	GH2	2	GH2	Glycoside Hydrolases
349	demux_S_103.filtered.scaffolds	99.01	d__Bacteria;p__Bacteroidota;c__Bacteroidia;o__Bacteroidales;f__Bacteroidaceae;g__Bacteroides;s__Bacteroides thetaiotaomicron	demux_S_103	s__Bacteroides thetaiotaomicron	Bacteroidetes	Bacteroidaceae	Bacteroides	demux_S_103.scaffolds_8_126	3.2.1.23	GH2(52-976)	3.2.1.-	GH2	3	GH2	Glycoside Hydrolases
350	demux_S_103.filtered.scaffolds	99.01	d__Bacteria;p__Bacteroidota;c__Bacteroidia;o__Bacteroidales;f__Bacteroidaceae;g__Bacteroides;s__Bacteroides thetaiotaomicron	demux_S_103	s__Bacteroides thetaiotaomicron	Bacteroidetes	Bacteroidaceae	Bacteroides	demux_S_103.scaffolds_8_131	-	GH137(21-369)+GH2(372-815)+CBM57(1081-1242)	-	CBM57+GH137+GH2	2	CBM57+GH137+GH2	Glycoside Hydrolases
351	demux_S_103.filtered.scaffolds	99.01	d__Bacteria;p__Bacteroidota;c__Bacteroidia;o__Bacteroidales;f__Bacteroidaceae;g__Bacteroides;s__Bacteroides thetaiotaomicron	demux_S_103	s__Bacteroides thetaiotaomicron	Bacteroidetes	Bacteroidaceae	Bacteroides	demux_S_103.scaffolds_8_132	-	GH138(1-899)	-	GH138	2	GH138	Glycoside Hydrolases
352	demux_S_103.filtered.scaffolds	99.01	d__Bacteria;p__Bacteroidota;c__Bacteroidia;o__Bacteroidales;f__Bacteroidaceae;g__Bacteroides;s__Bacteroides thetaiotaomicron	demux_S_103	s__Bacteroides thetaiotaomicron	Bacteroidetes	Bacteroidaceae	Bacteroides	demux_S_103.scaffolds_8_137	-	GH78(186-680)	-	GH78	2	GH78	Glycoside Hydrolases
353	demux_S_103.filtered.scaffolds	99.01	d__Bacteria;p__Bacteroidota;c__Bacteroidia;o__Bacteroidales;f__Bacteroidaceae;g__Bacteroides;s__Bacteroides thetaiotaomicron	demux_S_103	s__Bacteroides thetaiotaomicron	Bacteroidetes	Bacteroidaceae	Bacteroides	demux_S_103.scaffolds_8_138	-	GH141(21-581)	-	GH141	2	GH141	Glycoside Hydrolases
354	demux_S_103.filtered.scaffolds	99.01	d__Bacteria;p__Bacteroidota;c__Bacteroidia;o__Bacteroidales;f__Bacteroidaceae;g__Bacteroides;s__Bacteroides thetaiotaomicron	demux_S_103	s__Bacteroides thetaiotaomicron	Bacteroidetes	Bacteroidaceae	Bacteroides	demux_S_103.scaffolds_8_139	-	GH127(44-607)	-	GH127	2	GH127	Glycoside Hydrolases
355	demux_S_103.filtered.scaffolds	99.01	d__Bacteria;p__Bacteroidota;c__Bacteroidia;o__Bacteroidales;f__Bacteroidaceae;g__Bacteroides;s__Bacteroides thetaiotaomicron	demux_S_103	s__Bacteroides thetaiotaomicron	Bacteroidetes	Bacteroidaceae	Bacteroides	demux_S_103.scaffolds_8_145	-	GH95(27-759)	-	GH95	2	GH95	Glycoside Hydrolases
356	demux_S_103.filtered.scaffolds	99.01	d__Bacteria;p__Bacteroidota;c__Bacteroidia;o__Bacteroidales;f__Bacteroidaceae;g__Bacteroides;s__Bacteroides thetaiotaomicron	demux_S_103	s__Bacteroides thetaiotaomicron	Bacteroidetes	Bacteroidaceae	Bacteroides	demux_S_103.scaffolds_8_146	-	GH105(49-396)	-	GH105	2	GH105	Glycoside Hydrolases
357	demux_S_103.filtered.scaffolds	99.01	d__Bacteria;p__Bacteroidota;c__Bacteroidia;o__Bacteroidales;f__Bacteroidaceae;g__Bacteroides;s__Bacteroides thetaiotaomicron	demux_S_103	s__Bacteroides thetaiotaomicron	Bacteroidetes	Bacteroidaceae	Bacteroides	demux_S_103.scaffolds_8_147	-	GH140(36-462)	-	GH140	2	GH140	Glycoside Hydrolases
358	demux_S_103.filtered.scaffolds	99.01	d__Bacteria;p__Bacteroidota;c__Bacteroidia;o__Bacteroidales;f__Bacteroidaceae;g__Bacteroides;s__Bacteroides thetaiotaomicron	demux_S_103	s__Bacteroides thetaiotaomicron	Bacteroidetes	Bacteroidaceae	Bacteroides	demux_S_103.scaffolds_8_148	-	CBM67(144-329)+GH78(357-887)+GH33(920-1275)	-	GH33+GH78	2	GH33+GH78	Glycoside Hydrolases
359	demux_S_103.filtered.scaffolds	99.01	d__Bacteria;p__Bacteroidota;c__Bacteroidia;o__Bacteroidales;f__Bacteroidaceae;g__Bacteroides;s__Bacteroides thetaiotaomicron	demux_S_103	s__Bacteroides thetaiotaomicron	Bacteroidetes	Bacteroidaceae	Bacteroides	demux_S_103.scaffolds_8_152	-	CE19(118-449)	-	CE19	2	CE19	Carbohydrate Esterases
360	demux_S_103.filtered.scaffolds	99.01	d__Bacteria;p__Bacteroidota;c__Bacteroidia;o__Bacteroidales;f__Bacteroidaceae;g__Bacteroides;s__Bacteroides thetaiotaomicron	demux_S_103	s__Bacteroides thetaiotaomicron	Bacteroidetes	Bacteroidaceae	Bacteroides	demux_S_103.scaffolds_8_153	-	GH28(53-421)	-	GH28+3.2.1.67	2	GH28+3.2.1.67	Glycoside Hydrolases
361	demux_S_103.filtered.scaffolds	99.01	d__Bacteria;p__Bacteroidota;c__Bacteroidia;o__Bacteroidales;f__Bacteroidaceae;g__Bacteroides;s__Bacteroides thetaiotaomicron	demux_S_103	s__Bacteroides thetaiotaomicron	Bacteroidetes	Bacteroidaceae	Bacteroides	demux_S_103.scaffolds_8_154	-	CBM67(200-355)+GH78(395-933)	-	GH78	2	GH78	Glycoside Hydrolases
362	demux_S_103.filtered.scaffolds	99.01	d__Bacteria;p__Bacteroidota;c__Bacteroidia;o__Bacteroidales;f__Bacteroidaceae;g__Bacteroides;s__Bacteroides thetaiotaomicron	demux_S_103	s__Bacteroides thetaiotaomicron	Bacteroidetes	Bacteroidaceae	Bacteroides	demux_S_103.scaffolds_8_155	-	GH143(21-570)+GH142(634-1101)	-	GH142+GH143	2	GH142+GH143	Glycoside Hydrolases
363	demux_S_103.filtered.scaffolds	99.01	d__Bacteria;p__Bacteroidota;c__Bacteroidia;o__Bacteroidales;f__Bacteroidaceae;g__Bacteroides;s__Bacteroides thetaiotaomicron	demux_S_103	s__Bacteroides thetaiotaomicron	Bacteroidetes	Bacteroidaceae	Bacteroides	demux_S_103.scaffolds_8_156	-	GH43_18(66-292)	-	GH43_18	2	GH43_18	Glycoside Hydrolases
364	demux_S_103.filtered.scaffolds	99.01	d__Bacteria;p__Bacteroidota;c__Bacteroidia;o__Bacteroidales;f__Bacteroidaceae;g__Bacteroides;s__Bacteroides thetaiotaomicron	demux_S_103	s__Bacteroides thetaiotaomicron	Bacteroidetes	Bacteroidaceae	Bacteroides	demux_S_103.scaffolds_8_158	-	PL1_2(135-328)	-	PL1_2	2	PL1_2	Polysaccharide Lysases
365	demux_S_103.filtered.scaffolds	99.01	d__Bacteria;p__Bacteroidota;c__Bacteroidia;o__Bacteroidales;f__Bacteroidaceae;g__Bacteroides;s__Bacteroides thetaiotaomicron	demux_S_103	s__Bacteroides thetaiotaomicron	Bacteroidetes	Bacteroidaceae	Bacteroides	demux_S_103.scaffolds_8_166	-	GH92(260-746)	-	GH92	2	GH92	Glycoside Hydrolases
366	demux_S_103.filtered.scaffolds	99.01	d__Bacteria;p__Bacteroidota;c__Bacteroidia;o__Bacteroidales;f__Bacteroidaceae;g__Bacteroides;s__Bacteroides thetaiotaomicron	demux_S_103	s__Bacteroides thetaiotaomicron	Bacteroidetes	Bacteroidaceae	Bacteroides	demux_S_103.scaffolds_8_167	2.4.1.320|2.4.1.319	GH130(19-317)	2.4.1.-	GH130	3	GH130	Glycoside Hydrolases
367	demux_S_103.filtered.scaffolds	99.01	d__Bacteria;p__Bacteroidota;c__Bacteroidia;o__Bacteroidales;f__Bacteroidaceae;g__Bacteroides;s__Bacteroides thetaiotaomicron	demux_S_103	s__Bacteroides thetaiotaomicron	Bacteroidetes	Bacteroidaceae	Bacteroides	demux_S_103.scaffolds_8_169	-	GH163(197-451)	-	GH163	2	GH163	Glycoside Hydrolases
368	demux_S_103.filtered.scaffolds	99.01	d__Bacteria;p__Bacteroidota;c__Bacteroidia;o__Bacteroidales;f__Bacteroidaceae;g__Bacteroides;s__Bacteroides thetaiotaomicron	demux_S_103	s__Bacteroides thetaiotaomicron	Bacteroidetes	Bacteroidaceae	Bacteroides	demux_S_103.scaffolds_8_186	-	GH20(154-507)	-	GH20	2	GH20	Glycoside Hydrolases
369	demux_S_103.filtered.scaffolds	99.01	d__Bacteria;p__Bacteroidota;c__Bacteroidia;o__Bacteroidales;f__Bacteroidaceae;g__Bacteroides;s__Bacteroides thetaiotaomicron	demux_S_103	s__Bacteroides thetaiotaomicron	Bacteroidetes	Bacteroidaceae	Bacteroides	demux_S_103.scaffolds_8_19	-	CBM32(306-432)	-	CBM32	2	CBM32	Carbohydrate-Binding Molecules
370	demux_S_103.filtered.scaffolds	99.01	d__Bacteria;p__Bacteroidota;c__Bacteroidia;o__Bacteroidales;f__Bacteroidaceae;g__Bacteroides;s__Bacteroides thetaiotaomicron	demux_S_103	s__Bacteroides thetaiotaomicron	Bacteroidetes	Bacteroidaceae	Bacteroides	demux_S_103.scaffolds_9_115	-	GT2(11-138)	-	GT2	2	GT2	Glycoside Transferases
371	demux_S_103.filtered.scaffolds	99.01	d__Bacteria;p__Bacteroidota;c__Bacteroidia;o__Bacteroidales;f__Bacteroidaceae;g__Bacteroides;s__Bacteroides thetaiotaomicron	demux_S_103	s__Bacteroides thetaiotaomicron	Bacteroidetes	Bacteroidaceae	Bacteroides	demux_S_103.scaffolds_9_187	-	CBM62(434-535)+CBM62(542-602)	-	CBM62	2	CBM62	Carbohydrate-Binding Molecules
372	demux_S_103.filtered.scaffolds	99.01	d__Bacteria;p__Bacteroidota;c__Bacteroidia;o__Bacteroidales;f__Bacteroidaceae;g__Bacteroides;s__Bacteroides thetaiotaomicron	demux_S_103	s__Bacteroides thetaiotaomicron	Bacteroidetes	Bacteroidaceae	Bacteroides	demux_S_103.scaffolds_9_20	-	GH20(153-509)	-	GH20	2	GH20	Glycoside Hydrolases
373	demux_S_103.filtered.scaffolds	99.01	d__Bacteria;p__Bacteroidota;c__Bacteroidia;o__Bacteroidales;f__Bacteroidaceae;g__Bacteroides;s__Bacteroides thetaiotaomicron	demux_S_103	s__Bacteroides thetaiotaomicron	Bacteroidetes	Bacteroidaceae	Bacteroides	demux_S_103.scaffolds_1_135	5.1.3.14	-	5.1.3.-	GT0	2	GT0	Glycoside Transferases
374	demux_S_103.filtered.scaffolds	99.01	d__Bacteria;p__Bacteroidota;c__Bacteroidia;o__Bacteroidales;f__Bacteroidaceae;g__Bacteroides;s__Bacteroides thetaiotaomicron	demux_S_103	s__Bacteroides thetaiotaomicron	Bacteroidetes	Bacteroidaceae	Bacteroides	demux_S_103.scaffolds_1_386	2.7.7.6	-	2.7.7.-	GH1	2	GH1	Glycoside Hydrolases
375	demux_S_103.filtered.scaffolds	99.01	d__Bacteria;p__Bacteroidota;c__Bacteroidia;o__Bacteroidales;f__Bacteroidaceae;g__Bacteroides;s__Bacteroides thetaiotaomicron	demux_S_103	s__Bacteroides thetaiotaomicron	Bacteroidetes	Bacteroidaceae	Bacteroides	demux_S_103.scaffolds_1_390	3.6.5.N1	-	3.6.5.-	GH38	2	GH38	Glycoside Hydrolases
376	demux_S_103.filtered.scaffolds	99.01	d__Bacteria;p__Bacteroidota;c__Bacteroidia;o__Bacteroidales;f__Bacteroidaceae;g__Bacteroides;s__Bacteroides thetaiotaomicron	demux_S_103	s__Bacteroides thetaiotaomicron	Bacteroidetes	Bacteroidaceae	Bacteroides	demux_S_103.scaffolds_1_429	4.3.1.23|5.4.3.6|5.4.3.10	-	4.3.1.-+5.4.3.-	GH20	2	GH20	Glycoside Hydrolases
377	demux_S_103.filtered.scaffolds	99.01	d__Bacteria;p__Bacteroidota;c__Bacteroidia;o__Bacteroidales;f__Bacteroidaceae;g__Bacteroides;s__Bacteroides thetaiotaomicron	demux_S_103	s__Bacteroides thetaiotaomicron	Bacteroidetes	Bacteroidaceae	Bacteroides	demux_S_103.scaffolds_2_58	2.7.7.7	-	2.7.7.-	GH13_30	2	GH13_30	Glycoside Hydrolases
378	demux_S_103.filtered.scaffolds	99.01	d__Bacteria;p__Bacteroidota;c__Bacteroidia;o__Bacteroidales;f__Bacteroidaceae;g__Bacteroides;s__Bacteroides thetaiotaomicron	demux_S_103	s__Bacteroides thetaiotaomicron	Bacteroidetes	Bacteroidaceae	Bacteroides	demux_S_103.scaffolds_2_271	2.7.7.24	-	2.7.7.-	GT2	2	GT2	Glycoside Transferases
379	demux_S_103.filtered.scaffolds	99.01	d__Bacteria;p__Bacteroidota;c__Bacteroidia;o__Bacteroidales;f__Bacteroidaceae;g__Bacteroides;s__Bacteroides thetaiotaomicron	demux_S_103	s__Bacteroides thetaiotaomicron	Bacteroidetes	Bacteroidaceae	Bacteroides	demux_S_103.scaffolds_2_272	4.2.1.46	-	4.2.1.-	GT2	2	GT2	Glycoside Transferases
380	demux_S_103.filtered.scaffolds	99.01	d__Bacteria;p__Bacteroidota;c__Bacteroidia;o__Bacteroidales;f__Bacteroidaceae;g__Bacteroides;s__Bacteroides thetaiotaomicron	demux_S_103	s__Bacteroides thetaiotaomicron	Bacteroidetes	Bacteroidaceae	Bacteroides	demux_S_103.scaffolds_2_372	6.4.1.3	-	6.4.1.-	GH101	2	GH101	Glycoside Hydrolases
381	demux_S_103.filtered.scaffolds	99.01	d__Bacteria;p__Bacteroidota;c__Bacteroidia;o__Bacteroidales;f__Bacteroidaceae;g__Bacteroides;s__Bacteroides thetaiotaomicron	demux_S_103	s__Bacteroides thetaiotaomicron	Bacteroidetes	Bacteroidaceae	Bacteroides	demux_S_103.scaffolds_4_44	2.4.2.19	-	2.4.2.-	GT4	2	GT4	Glycoside Transferases
382	demux_S_103.filtered.scaffolds	99.01	d__Bacteria;p__Bacteroidota;c__Bacteroidia;o__Bacteroidales;f__Bacteroidaceae;g__Bacteroides;s__Bacteroides thetaiotaomicron	demux_S_103	s__Bacteroides thetaiotaomicron	Bacteroidetes	Bacteroidaceae	Bacteroides	demux_S_103.scaffolds_4_160	6.4.1.3	-	6.4.1.-	GH101	2	GH101	Glycoside Hydrolases
383	demux_S_103.filtered.scaffolds	99.01	d__Bacteria;p__Bacteroidota;c__Bacteroidia;o__Bacteroidales;f__Bacteroidaceae;g__Bacteroides;s__Bacteroides thetaiotaomicron	demux_S_103	s__Bacteroides thetaiotaomicron	Bacteroidetes	Bacteroidaceae	Bacteroides	demux_S_103.scaffolds_4_163	2.7.13.3	-	2.7.13.-	GT2	2	GT2	Glycoside Transferases
384	demux_S_103.filtered.scaffolds	99.01	d__Bacteria;p__Bacteroidota;c__Bacteroidia;o__Bacteroidales;f__Bacteroidaceae;g__Bacteroides;s__Bacteroides thetaiotaomicron	demux_S_103	s__Bacteroides thetaiotaomicron	Bacteroidetes	Bacteroidaceae	Bacteroides	demux_S_103.scaffolds_4_168	2.6.1.62|2.8.1.6	-	2.8.1.-+2.6.1.-	GT2	2	GT2	Glycoside Transferases
385	demux_S_103.filtered.scaffolds	99.01	d__Bacteria;p__Bacteroidota;c__Bacteroidia;o__Bacteroidales;f__Bacteroidaceae;g__Bacteroides;s__Bacteroides thetaiotaomicron	demux_S_103	s__Bacteroides thetaiotaomicron	Bacteroidetes	Bacteroidaceae	Bacteroides	demux_S_103.scaffolds_4_178	4.2.1.8	-	4.2.1.-	GH35	2	GH35	Glycoside Hydrolases
386	demux_S_103.filtered.scaffolds	99.01	d__Bacteria;p__Bacteroidota;c__Bacteroidia;o__Bacteroidales;f__Bacteroidaceae;g__Bacteroides;s__Bacteroides thetaiotaomicron	demux_S_103	s__Bacteroides thetaiotaomicron	Bacteroidetes	Bacteroidaceae	Bacteroides	demux_S_103.scaffolds_6_1	5.1.3.3	-	5.1.3.-	GH43_3	2	GH43_3	Glycoside Hydrolases
387	demux_S_103.filtered.scaffolds	99.01	d__Bacteria;p__Bacteroidota;c__Bacteroidia;o__Bacteroidales;f__Bacteroidaceae;g__Bacteroides;s__Bacteroides thetaiotaomicron	demux_S_103	s__Bacteroides thetaiotaomicron	Bacteroidetes	Bacteroidaceae	Bacteroides	demux_S_103.scaffolds_6_49	2.7.1.90	-	2.7.1.-	GT106	2	GT106	Glycoside Transferases
388	demux_S_103.filtered.scaffolds	99.01	d__Bacteria;p__Bacteroidota;c__Bacteroidia;o__Bacteroidales;f__Bacteroidaceae;g__Bacteroides;s__Bacteroides thetaiotaomicron	demux_S_103	s__Bacteroides thetaiotaomicron	Bacteroidetes	Bacteroidaceae	Bacteroides	demux_S_103.scaffolds_6_161	2.1.1.13|1.5.1.20|2.1.1.10	-	2.1.1.-	GH39	2	GH39	Glycoside Hydrolases
389	demux_S_103.filtered.scaffolds	99.01	d__Bacteria;p__Bacteroidota;c__Bacteroidia;o__Bacteroidales;f__Bacteroidaceae;g__Bacteroides;s__Bacteroides thetaiotaomicron	demux_S_103	s__Bacteroides thetaiotaomicron	Bacteroidetes	Bacteroidaceae	Bacteroides	demux_S_103.scaffolds_7_61	6.3.2.13	-	6.3.2.-	GT32	2	GT32	Glycoside Transferases
390	demux_S_103.filtered.scaffolds	99.01	d__Bacteria;p__Bacteroidota;c__Bacteroidia;o__Bacteroidales;f__Bacteroidaceae;g__Bacteroides;s__Bacteroides thetaiotaomicron	demux_S_103	s__Bacteroides thetaiotaomicron	Bacteroidetes	Bacteroidaceae	Bacteroides	demux_S_103.scaffolds_8_26	6.1.1.23|6.1.1.12	-	6.1.1.-	GT83	2	GT83	Glycoside Transferases
391	demux_S_103.filtered.scaffolds	99.01	d__Bacteria;p__Bacteroidota;c__Bacteroidia;o__Bacteroidales;f__Bacteroidaceae;g__Bacteroides;s__Bacteroides thetaiotaomicron	demux_S_103	s__Bacteroides thetaiotaomicron	Bacteroidetes	Bacteroidaceae	Bacteroides	demux_S_103.scaffolds_8_54	3.6.1.3	-	3.6.1.-	GT4	2	GT4	Glycoside Transferases
392	demux_S_103.filtered.scaffolds	99.01	d__Bacteria;p__Bacteroidota;c__Bacteroidia;o__Bacteroidales;f__Bacteroidaceae;g__Bacteroides;s__Bacteroides thetaiotaomicron	demux_S_103	s__Bacteroides thetaiotaomicron	Bacteroidetes	Bacteroidaceae	Bacteroides	demux_S_103.scaffolds_8_86	6.1.1.15	-	6.1.1.-	GH28	2	GH28	Glycoside Hydrolases
393	demux_S_103.filtered.scaffolds	99.01	d__Bacteria;p__Bacteroidota;c__Bacteroidia;o__Bacteroidales;f__Bacteroidaceae;g__Bacteroides;s__Bacteroides thetaiotaomicron	demux_S_103	s__Bacteroides thetaiotaomicron	Bacteroidetes	Bacteroidaceae	Bacteroides	demux_S_103.scaffolds_9_116	5.1.3.2	-	5.1.3.-	GT4	2	GT4	Glycoside Transferases
394	demux_S_103.filtered.scaffolds	99.01	d__Bacteria;p__Bacteroidota;c__Bacteroidia;o__Bacteroidales;f__Bacteroidaceae;g__Bacteroides;s__Bacteroides thetaiotaomicron	demux_S_103	s__Bacteroides thetaiotaomicron	Bacteroidetes	Bacteroidaceae	Bacteroides	demux_S_103.scaffolds_9_118	5.1.3.14|5.1.3.23	-	5.1.3.-	GT0	2	GT0	Glycoside Transferases
395	demux_S_103.filtered.scaffolds	99.01	d__Bacteria;p__Bacteroidota;c__Bacteroidia;o__Bacteroidales;f__Bacteroidaceae;g__Bacteroides;s__Bacteroides thetaiotaomicron	demux_S_103	s__Bacteroides thetaiotaomicron	Bacteroidetes	Bacteroidaceae	Bacteroides	demux_S_103.scaffolds_9_126	4.2.1.47	-	4.2.1.-	GT4	2	GT4	Glycoside Transferases
396	demux_S_103.filtered.scaffolds	99.01	d__Bacteria;p__Bacteroidota;c__Bacteroidia;o__Bacteroidales;f__Bacteroidaceae;g__Bacteroides;s__Bacteroides thetaiotaomicron	demux_S_103	s__Bacteroides thetaiotaomicron	Bacteroidetes	Bacteroidaceae	Bacteroides	demux_S_103.scaffolds_9_151	3.6.5.N1	-	3.6.5.-	GH28	2	GH28	Glycoside Hydrolases
397	demux_S_103.filtered.scaffolds	99.01	d__Bacteria;p__Bacteroidota;c__Bacteroidia;o__Bacteroidales;f__Bacteroidaceae;g__Bacteroides;s__Bacteroides thetaiotaomicron	demux_S_103	s__Bacteroides thetaiotaomicron	Bacteroidetes	Bacteroidaceae	Bacteroides	demux_S_103.scaffolds_9_163	2.7.9.1	-	2.7.9.-	GT1	2	GT1	Glycoside Transferases
398	demux_S_103.filtered.scaffolds	99.01	d__Bacteria;p__Bacteroidota;c__Bacteroidia;o__Bacteroidales;f__Bacteroidaceae;g__Bacteroides;s__Bacteroides thetaiotaomicron	demux_S_103	s__Bacteroides thetaiotaomicron	Bacteroidetes	Bacteroidaceae	Bacteroides	demux_S_103.scaffolds_10_7	4.1.1.35	-	4.1.1.-	GT4	2	GT4	Glycoside Transferases
399	demux_S_103.filtered.scaffolds	99.01	d__Bacteria;p__Bacteroidota;c__Bacteroidia;o__Bacteroidales;f__Bacteroidaceae;g__Bacteroides;s__Bacteroides thetaiotaomicron	demux_S_103	s__Bacteroides thetaiotaomicron	Bacteroidetes	Bacteroidaceae	Bacteroides	demux_S_103.scaffolds_10_191	2.7.13.3	-	2.7.13.-	GT2	2	GT2	Glycoside Transferases
400	demux_S_103.filtered.scaffolds	99.01	d__Bacteria;p__Bacteroidota;c__Bacteroidia;o__Bacteroidales;f__Bacteroidaceae;g__Bacteroides;s__Bacteroides thetaiotaomicron	demux_S_103	s__Bacteroides thetaiotaomicron	Bacteroidetes	Bacteroidaceae	Bacteroides	demux_S_103.scaffolds_11_9	1.1.1.22	-	1.1.1.-	GT2	2	GT2	Glycoside Transferases
401	demux_S_103.filtered.scaffolds	99.01	d__Bacteria;p__Bacteroidota;c__Bacteroidia;o__Bacteroidales;f__Bacteroidaceae;g__Bacteroides;s__Bacteroides thetaiotaomicron	demux_S_103	s__Bacteroides thetaiotaomicron	Bacteroidetes	Bacteroidaceae	Bacteroides	demux_S_103.scaffolds_11_103	2.1.2.1|4.1.2.48	-	2.1.2.-	GH13_11	2	GH13_11	Glycoside Hydrolases
402	demux_S_103.filtered.scaffolds	99.01	d__Bacteria;p__Bacteroidota;c__Bacteroidia;o__Bacteroidales;f__Bacteroidaceae;g__Bacteroides;s__Bacteroides thetaiotaomicron	demux_S_103	s__Bacteroides thetaiotaomicron	Bacteroidetes	Bacteroidaceae	Bacteroides	demux_S_103.scaffolds_11_129	7.2.2.1	-	7.2.2.-	GT58	2	GT58	Glycoside Transferases
403	demux_S_103.filtered.scaffolds	99.01	d__Bacteria;p__Bacteroidota;c__Bacteroidia;o__Bacteroidales;f__Bacteroidaceae;g__Bacteroides;s__Bacteroides thetaiotaomicron	demux_S_103	s__Bacteroides thetaiotaomicron	Bacteroidetes	Bacteroidaceae	Bacteroides	demux_S_103.scaffolds_13_19	6.3.4.4	-	6.3.4.-	GT47	2	GT47	Glycoside Transferases
404	demux_S_103.filtered.scaffolds	99.01	d__Bacteria;p__Bacteroidota;c__Bacteroidia;o__Bacteroidales;f__Bacteroidaceae;g__Bacteroides;s__Bacteroides thetaiotaomicron	demux_S_103	s__Bacteroides thetaiotaomicron	Bacteroidetes	Bacteroidaceae	Bacteroides	demux_S_103.scaffolds_13_34	3.6.4.9	-	3.6.4.-	GH13	2	GH13	Glycoside Hydrolases
405	demux_S_103.filtered.scaffolds	99.01	d__Bacteria;p__Bacteroidota;c__Bacteroidia;o__Bacteroidales;f__Bacteroidaceae;g__Bacteroides;s__Bacteroides thetaiotaomicron	demux_S_103	s__Bacteroides thetaiotaomicron	Bacteroidetes	Bacteroidaceae	Bacteroides	demux_S_103.scaffolds_15_9	2.7.7.24	-	2.7.7.-	GT2	2	GT2	Glycoside Transferases
406	demux_S_103.filtered.scaffolds	99.01	d__Bacteria;p__Bacteroidota;c__Bacteroidia;o__Bacteroidales;f__Bacteroidaceae;g__Bacteroides;s__Bacteroides thetaiotaomicron	demux_S_103	s__Bacteroides thetaiotaomicron	Bacteroidetes	Bacteroidaceae	Bacteroides	demux_S_103.scaffolds_15_12	4.2.1.46	-	4.2.1.-	GT2	2	GT2	Glycoside Transferases
407	demux_S_103.filtered.scaffolds	99.01	d__Bacteria;p__Bacteroidota;c__Bacteroidia;o__Bacteroidales;f__Bacteroidaceae;g__Bacteroides;s__Bacteroides thetaiotaomicron	demux_S_103	s__Bacteroides thetaiotaomicron	Bacteroidetes	Bacteroidaceae	Bacteroides	demux_S_103.scaffolds_15_51	4.2.1.47	-	4.2.1.-	GT2	2	GT2	Glycoside Transferases
408	demux_S_103.filtered.scaffolds	99.01	d__Bacteria;p__Bacteroidota;c__Bacteroidia;o__Bacteroidales;f__Bacteroidaceae;g__Bacteroides;s__Bacteroides thetaiotaomicron	demux_S_103	s__Bacteroides thetaiotaomicron	Bacteroidetes	Bacteroidaceae	Bacteroides	demux_S_103.scaffolds_15_53	1.1.1.44|1.1.1.343	-	1.1.1.-	GT30	2	GT30	Glycoside Transferases
409	demux_S_103.filtered.scaffolds	99.01	d__Bacteria;p__Bacteroidota;c__Bacteroidia;o__Bacteroidales;f__Bacteroidaceae;g__Bacteroides;s__Bacteroides thetaiotaomicron	demux_S_103	s__Bacteroides thetaiotaomicron	Bacteroidetes	Bacteroidaceae	Bacteroides	demux_S_103.scaffolds_16_47	2.7.7.24	-	2.7.7.-	GT2	2	GT2	Glycoside Transferases
410	demux_S_103.filtered.scaffolds	99.01	d__Bacteria;p__Bacteroidota;c__Bacteroidia;o__Bacteroidales;f__Bacteroidaceae;g__Bacteroides;s__Bacteroides thetaiotaomicron	demux_S_103	s__Bacteroides thetaiotaomicron	Bacteroidetes	Bacteroidaceae	Bacteroides	demux_S_103.scaffolds_16_99	6.4.1.3	-	6.4.1.-	GH101	2	GH101	Glycoside Hydrolases
411	demux_S_103.filtered.scaffolds	99.01	d__Bacteria;p__Bacteroidota;c__Bacteroidia;o__Bacteroidales;f__Bacteroidaceae;g__Bacteroides;s__Bacteroides thetaiotaomicron	demux_S_103	s__Bacteroides thetaiotaomicron	Bacteroidetes	Bacteroidaceae	Bacteroides	demux_S_103.scaffolds_17_17	7.2.2.10	-	7.2.2.-	CBM50	2	CBM50	Carbohydrate-Binding Molecules
412	demux_S_103.filtered.scaffolds	99.01	d__Bacteria;p__Bacteroidota;c__Bacteroidia;o__Bacteroidales;f__Bacteroidaceae;g__Bacteroides;s__Bacteroides thetaiotaomicron	demux_S_103	s__Bacteroides thetaiotaomicron	Bacteroidetes	Bacteroidaceae	Bacteroides	demux_S_103.scaffolds_18_19	3.6.1.3	-	3.6.1.-	GT4	2	GT4	Glycoside Transferases
413	demux_S_103.filtered.scaffolds	99.01	d__Bacteria;p__Bacteroidota;c__Bacteroidia;o__Bacteroidales;f__Bacteroidaceae;g__Bacteroides;s__Bacteroides thetaiotaomicron	demux_S_103	s__Bacteroides thetaiotaomicron	Bacteroidetes	Bacteroidaceae	Bacteroides	demux_S_103.scaffolds_19_53	6.1.1.9|6.1.1.16	-	6.1.1.-	GH5_11	2	GH5_11	Glycoside Hydrolases
414	demux_S_103.filtered.scaffolds	99.01	d__Bacteria;p__Bacteroidota;c__Bacteroidia;o__Bacteroidales;f__Bacteroidaceae;g__Bacteroides;s__Bacteroides thetaiotaomicron	demux_S_103	s__Bacteroides thetaiotaomicron	Bacteroidetes	Bacteroidaceae	Bacteroides	demux_S_103.scaffolds_22_20	1.1.1.22	-	1.1.1.-	GT4	2	GT4	Glycoside Transferases
415	demux_S_103.filtered.scaffolds	99.01	d__Bacteria;p__Bacteroidota;c__Bacteroidia;o__Bacteroidales;f__Bacteroidaceae;g__Bacteroides;s__Bacteroides thetaiotaomicron	demux_S_103	s__Bacteroides thetaiotaomicron	Bacteroidetes	Bacteroidaceae	Bacteroides	demux_S_103.scaffolds_22_22	5.1.3.2	-	5.1.3.-	GT4	2	GT4	Glycoside Transferases
416	demux_S_103.filtered.scaffolds	99.01	d__Bacteria;p__Bacteroidota;c__Bacteroidia;o__Bacteroidales;f__Bacteroidaceae;g__Bacteroides;s__Bacteroides thetaiotaomicron	demux_S_103	s__Bacteroides thetaiotaomicron	Bacteroidetes	Bacteroidaceae	Bacteroides	demux_S_103.scaffolds_22_25	2.7.7.24	-	2.7.7.-	GT2	2	GT2	Glycoside Transferases
417	demux_S_103.filtered.scaffolds	99.01	d__Bacteria;p__Bacteroidota;c__Bacteroidia;o__Bacteroidales;f__Bacteroidaceae;g__Bacteroides;s__Bacteroides thetaiotaomicron	demux_S_103	s__Bacteroides thetaiotaomicron	Bacteroidetes	Bacteroidaceae	Bacteroides	demux_S_103.scaffolds_22_68	6.1.1.3	-	6.1.1.-	GH28	2	GH28	Glycoside Hydrolases
418	demux_S_103.filtered.scaffolds	99.01	d__Bacteria;p__Bacteroidota;c__Bacteroidia;o__Bacteroidales;f__Bacteroidaceae;g__Bacteroides;s__Bacteroides thetaiotaomicron	demux_S_103	s__Bacteroides thetaiotaomicron	Bacteroidetes	Bacteroidaceae	Bacteroides	demux_S_103.scaffolds_29_18	6.1.1.18	-	6.1.1.-	CE8	2	CE8	Carbohydrate Esterases
419	demux_S_103.filtered.scaffolds	99.01	d__Bacteria;p__Bacteroidota;c__Bacteroidia;o__Bacteroidales;f__Bacteroidaceae;g__Bacteroides;s__Bacteroides thetaiotaomicron	demux_S_103	s__Bacteroides thetaiotaomicron	Bacteroidetes	Bacteroidaceae	Bacteroides	demux_S_103.scaffolds_32_6	2.7.7.8|2.7.7.24|2.7.7.3|2.7.7.6	-	2.7.7.-	GH13	2	GH13	Glycoside Hydrolases
420	demux_S_103.filtered.scaffolds	99.01	d__Bacteria;p__Bacteroidota;c__Bacteroidia;o__Bacteroidales;f__Bacteroidaceae;g__Bacteroides;s__Bacteroides thetaiotaomicron	demux_S_103	s__Bacteroides thetaiotaomicron	Bacteroidetes	Bacteroidaceae	Bacteroides	demux_S_103.scaffolds_38_17	4.2.1.11	-	4.2.1.-	GH13_31	2	GH13_31	Glycoside Hydrolases
421	demux_S_103.filtered.scaffolds	99.01	d__Bacteria;p__Bacteroidota;c__Bacteroidia;o__Bacteroidales;f__Bacteroidaceae;g__Bacteroides;s__Bacteroides thetaiotaomicron	demux_S_103	s__Bacteroides thetaiotaomicron	Bacteroidetes	Bacteroidaceae	Bacteroides	demux_S_103.scaffolds_43_9	1.2.7.1	-	1.2.7.-	GT2	2	GT2	Glycoside Transferases
422	demux_S_105.filtered.scaffolds	98.7	d__Bacteria;p__Bacteroidota;c__Bacteroidia;o__Bacteroidales;f__Tannerellaceae;g__Parabacteroides;s__Parabacteroides distasonis	demux_S_105	s__Parabacteroides distasonis	Bacteroidetes	Tannerellaceae	Parabacteroides	demux_S_105.scaffolds_10_111	-	GH73(11-143)	-	GH73	2	GH73	Glycoside Hydrolases
423	demux_S_105.filtered.scaffolds	98.7	d__Bacteria;p__Bacteroidota;c__Bacteroidia;o__Bacteroidales;f__Tannerellaceae;g__Parabacteroides;s__Parabacteroides distasonis	demux_S_105	s__Parabacteroides distasonis	Bacteroidetes	Tannerellaceae	Parabacteroides	demux_S_105.scaffolds_10_116	3.2.1.23	GH35(37-359)	3.2.1.-	GH35	3	GH35	Glycoside Hydrolases
424	demux_S_105.filtered.scaffolds	98.7	d__Bacteria;p__Bacteroidota;c__Bacteroidia;o__Bacteroidales;f__Tannerellaceae;g__Parabacteroides;s__Parabacteroides distasonis	demux_S_105	s__Parabacteroides distasonis	Bacteroidetes	Tannerellaceae	Parabacteroides	demux_S_105.scaffolds_10_144	-	GT2(5-169)	-	GT2	2	GT2	Glycoside Transferases
425	demux_S_105.filtered.scaffolds	98.7	d__Bacteria;p__Bacteroidota;c__Bacteroidia;o__Bacteroidales;f__Tannerellaceae;g__Parabacteroides;s__Parabacteroides distasonis	demux_S_105	s__Parabacteroides distasonis	Bacteroidetes	Tannerellaceae	Parabacteroides	demux_S_105.scaffolds_10_168	3.2.1.55	GH51(21-510)	3.2.1.-	GH51	3	GH51	Glycoside Hydrolases
426	demux_S_105.filtered.scaffolds	98.7	d__Bacteria;p__Bacteroidota;c__Bacteroidia;o__Bacteroidales;f__Tannerellaceae;g__Parabacteroides;s__Parabacteroides distasonis	demux_S_105	s__Parabacteroides distasonis	Bacteroidetes	Tannerellaceae	Parabacteroides	demux_S_105.scaffolds_10_183	-	PL12_3(337-458)	-	PL0	2	PL0	Polysaccharide Lysases
427	demux_S_105.filtered.scaffolds	98.7	d__Bacteria;p__Bacteroidota;c__Bacteroidia;o__Bacteroidales;f__Tannerellaceae;g__Parabacteroides;s__Parabacteroides distasonis	demux_S_105	s__Parabacteroides distasonis	Bacteroidetes	Tannerellaceae	Parabacteroides	demux_S_105.scaffolds_10_185	-	GT4(166-298)	-	GT4	2	GT4	Glycoside Transferases
428	demux_S_105.filtered.scaffolds	98.7	d__Bacteria;p__Bacteroidota;c__Bacteroidia;o__Bacteroidales;f__Tannerellaceae;g__Parabacteroides;s__Parabacteroides distasonis	demux_S_105	s__Parabacteroides distasonis	Bacteroidetes	Tannerellaceae	Parabacteroides	demux_S_105.scaffolds_10_186	-	GT4(178-328)	-	GT4	2	GT4	Glycoside Transferases
429	demux_S_105.filtered.scaffolds	98.7	d__Bacteria;p__Bacteroidota;c__Bacteroidia;o__Bacteroidales;f__Tannerellaceae;g__Parabacteroides;s__Parabacteroides distasonis	demux_S_105	s__Parabacteroides distasonis	Bacteroidetes	Tannerellaceae	Parabacteroides	demux_S_105.scaffolds_10_188	-	GT2(6-135)	-	GT2	2	GT2	Glycoside Transferases
430	demux_S_105.filtered.scaffolds	98.7	d__Bacteria;p__Bacteroidota;c__Bacteroidia;o__Bacteroidales;f__Tannerellaceae;g__Parabacteroides;s__Parabacteroides distasonis	demux_S_105	s__Parabacteroides distasonis	Bacteroidetes	Tannerellaceae	Parabacteroides	demux_S_105.scaffolds_10_22	-	GT2(9-194)	-	GT2	2	GT2	Glycoside Transferases
431	demux_S_105.filtered.scaffolds	98.7	d__Bacteria;p__Bacteroidota;c__Bacteroidia;o__Bacteroidales;f__Tannerellaceae;g__Parabacteroides;s__Parabacteroides distasonis	demux_S_105	s__Parabacteroides distasonis	Bacteroidetes	Tannerellaceae	Parabacteroides	demux_S_105.scaffolds_10_3	-	GH2(18-699)	-	GH2	2	GH2	Glycoside Hydrolases
432	demux_S_105.filtered.scaffolds	98.7	d__Bacteria;p__Bacteroidota;c__Bacteroidia;o__Bacteroidales;f__Tannerellaceae;g__Parabacteroides;s__Parabacteroides distasonis	demux_S_105	s__Parabacteroides distasonis	Bacteroidetes	Tannerellaceae	Parabacteroides	demux_S_105.scaffolds_10_52	-	GT4(195-333)	-	GT4	2	GT4	Glycoside Transferases
433	demux_S_105.filtered.scaffolds	98.7	d__Bacteria;p__Bacteroidota;c__Bacteroidia;o__Bacteroidales;f__Tannerellaceae;g__Parabacteroides;s__Parabacteroides distasonis	demux_S_105	s__Parabacteroides distasonis	Bacteroidetes	Tannerellaceae	Parabacteroides	demux_S_105.scaffolds_10_53	-	GT27(9-242)	-	GT2	2	GT2	Glycoside Transferases
434	demux_S_105.filtered.scaffolds	98.7	d__Bacteria;p__Bacteroidota;c__Bacteroidia;o__Bacteroidales;f__Tannerellaceae;g__Parabacteroides;s__Parabacteroides distasonis	demux_S_105	s__Parabacteroides distasonis	Bacteroidetes	Tannerellaceae	Parabacteroides	demux_S_105.scaffolds_10_56	-	GT8(3-245)	-	GT8	2	GT8	Glycoside Transferases
435	demux_S_105.filtered.scaffolds	98.7	d__Bacteria;p__Bacteroidota;c__Bacteroidia;o__Bacteroidales;f__Tannerellaceae;g__Parabacteroides;s__Parabacteroides distasonis	demux_S_105	s__Parabacteroides distasonis	Bacteroidetes	Tannerellaceae	Parabacteroides	demux_S_105.scaffolds_10_65	-	GT2(9-154)	-	GT2	2	GT2	Glycoside Transferases
436	demux_S_105.filtered.scaffolds	98.7	d__Bacteria;p__Bacteroidota;c__Bacteroidia;o__Bacteroidales;f__Tannerellaceae;g__Parabacteroides;s__Parabacteroides distasonis	demux_S_105	s__Parabacteroides distasonis	Bacteroidetes	Tannerellaceae	Parabacteroides	demux_S_105.scaffolds_10_9	-	GH20(72-331)	-	GH20	2	GH20	Glycoside Hydrolases
437	demux_S_105.filtered.scaffolds	98.7	d__Bacteria;p__Bacteroidota;c__Bacteroidia;o__Bacteroidales;f__Tannerellaceae;g__Parabacteroides;s__Parabacteroides distasonis	demux_S_105	s__Parabacteroides distasonis	Bacteroidetes	Tannerellaceae	Parabacteroides	demux_S_105.scaffolds_11_108	-	GH2(50-489)	-	GH2	2	GH2	Glycoside Hydrolases
438	demux_S_105.filtered.scaffolds	98.7	d__Bacteria;p__Bacteroidota;c__Bacteroidia;o__Bacteroidales;f__Tannerellaceae;g__Parabacteroides;s__Parabacteroides distasonis	demux_S_105	s__Parabacteroides distasonis	Bacteroidetes	Tannerellaceae	Parabacteroides	demux_S_105.scaffolds_11_160	2.4.1.129	GT51(57-222)	2.4.1.-	GT51	3	GT51	Glycoside Transferases
439	demux_S_105.filtered.scaffolds	98.7	d__Bacteria;p__Bacteroidota;c__Bacteroidia;o__Bacteroidales;f__Tannerellaceae;g__Parabacteroides;s__Parabacteroides distasonis	demux_S_105	s__Parabacteroides distasonis	Bacteroidetes	Tannerellaceae	Parabacteroides	demux_S_105.scaffolds_11_167	-	GH97(15-661)	-	GH97	2	GH97	Glycoside Hydrolases
440	demux_S_105.filtered.scaffolds	98.7	d__Bacteria;p__Bacteroidota;c__Bacteroidia;o__Bacteroidales;f__Tannerellaceae;g__Parabacteroides;s__Parabacteroides distasonis	demux_S_105	s__Parabacteroides distasonis	Bacteroidetes	Tannerellaceae	Parabacteroides	demux_S_105.scaffolds_11_2	3.2.1.21	GH3(107-327)	3.2.1.-	GH3	3	GH3	Glycoside Hydrolases
441	demux_S_105.filtered.scaffolds	98.7	d__Bacteria;p__Bacteroidota;c__Bacteroidia;o__Bacteroidales;f__Tannerellaceae;g__Parabacteroides;s__Parabacteroides distasonis	demux_S_105	s__Parabacteroides distasonis	Bacteroidetes	Tannerellaceae	Parabacteroides	demux_S_105.scaffolds_11_71	-	GT2(7-124)	-	GT2	2	GT2	Glycoside Transferases
442	demux_S_105.filtered.scaffolds	98.7	d__Bacteria;p__Bacteroidota;c__Bacteroidia;o__Bacteroidales;f__Tannerellaceae;g__Parabacteroides;s__Parabacteroides distasonis	demux_S_105	s__Parabacteroides distasonis	Bacteroidetes	Tannerellaceae	Parabacteroides	demux_S_105.scaffolds_11_74	-	GT4(235-362)	-	GT4	2	GT4	Glycoside Transferases
443	demux_S_105.filtered.scaffolds	98.7	d__Bacteria;p__Bacteroidota;c__Bacteroidia;o__Bacteroidales;f__Tannerellaceae;g__Parabacteroides;s__Parabacteroides distasonis	demux_S_105	s__Parabacteroides distasonis	Bacteroidetes	Tannerellaceae	Parabacteroides	demux_S_105.scaffolds_11_80	3.2.1.22	GH36(27-709)	3.2.1.-	GH36	3	GH36	Glycoside Hydrolases
444	demux_S_105.filtered.scaffolds	98.7	d__Bacteria;p__Bacteroidota;c__Bacteroidia;o__Bacteroidales;f__Tannerellaceae;g__Parabacteroides;s__Parabacteroides distasonis	demux_S_105	s__Parabacteroides distasonis	Bacteroidetes	Tannerellaceae	Parabacteroides	demux_S_105.scaffolds_12_117	3.2.1.51	GH29(34-338)	3.2.1.-	GH29	3	GH29	Glycoside Hydrolases
445	demux_S_105.filtered.scaffolds	98.7	d__Bacteria;p__Bacteroidota;c__Bacteroidia;o__Bacteroidales;f__Tannerellaceae;g__Parabacteroides;s__Parabacteroides distasonis	demux_S_105	s__Parabacteroides distasonis	Bacteroidetes	Tannerellaceae	Parabacteroides	demux_S_105.scaffolds_12_23	3.2.1.22|3.2.1.N1|3.2.1.N2	GH110(26-591)	3.2.1.-	GH110	3	GH110	Glycoside Hydrolases
446	demux_S_105.filtered.scaffolds	98.7	d__Bacteria;p__Bacteroidota;c__Bacteroidia;o__Bacteroidales;f__Tannerellaceae;g__Parabacteroides;s__Parabacteroides distasonis	demux_S_105	s__Parabacteroides distasonis	Bacteroidetes	Tannerellaceae	Parabacteroides	demux_S_105.scaffolds_12_38	-	GT9(72-320)	-	GT9	2	GT9	Glycoside Transferases
447	demux_S_105.filtered.scaffolds	98.7	d__Bacteria;p__Bacteroidota;c__Bacteroidia;o__Bacteroidales;f__Tannerellaceae;g__Parabacteroides;s__Parabacteroides distasonis	demux_S_105	s__Parabacteroides distasonis	Bacteroidetes	Tannerellaceae	Parabacteroides	demux_S_105.scaffolds_12_41	-	GT4(190-320)	-	GT4	2	GT4	Glycoside Transferases
448	demux_S_105.filtered.scaffolds	98.7	d__Bacteria;p__Bacteroidota;c__Bacteroidia;o__Bacteroidales;f__Tannerellaceae;g__Parabacteroides;s__Parabacteroides distasonis	demux_S_105	s__Parabacteroides distasonis	Bacteroidetes	Tannerellaceae	Parabacteroides	demux_S_105.scaffolds_12_42	-	GT4(202-347)	-	GT4	2	GT4	Glycoside Transferases
449	demux_S_105.filtered.scaffolds	98.7	d__Bacteria;p__Bacteroidota;c__Bacteroidia;o__Bacteroidales;f__Tannerellaceae;g__Parabacteroides;s__Parabacteroides distasonis	demux_S_105	s__Parabacteroides distasonis	Bacteroidetes	Tannerellaceae	Parabacteroides	demux_S_105.scaffolds_12_45	-	GT2(9-150)	-	GT2	2	GT2	Glycoside Transferases
450	demux_S_105.filtered.scaffolds	98.7	d__Bacteria;p__Bacteroidota;c__Bacteroidia;o__Bacteroidales;f__Tannerellaceae;g__Parabacteroides;s__Parabacteroides distasonis	demux_S_105	s__Parabacteroides distasonis	Bacteroidetes	Tannerellaceae	Parabacteroides	demux_S_105.scaffolds_12_74	-	GT2(24-246)	-	GT2	2	GT2	Glycoside Transferases
451	demux_S_105.filtered.scaffolds	98.7	d__Bacteria;p__Bacteroidota;c__Bacteroidia;o__Bacteroidales;f__Tannerellaceae;g__Parabacteroides;s__Parabacteroides distasonis	demux_S_105	s__Parabacteroides distasonis	Bacteroidetes	Tannerellaceae	Parabacteroides	demux_S_105.scaffolds_12_75	-	GT4(196-339)	-	GT4	2	GT4	Glycoside Transferases
452	demux_S_105.filtered.scaffolds	98.7	d__Bacteria;p__Bacteroidota;c__Bacteroidia;o__Bacteroidales;f__Tannerellaceae;g__Parabacteroides;s__Parabacteroides distasonis	demux_S_105	s__Parabacteroides distasonis	Bacteroidetes	Tannerellaceae	Parabacteroides	demux_S_105.scaffolds_12_77	-	GT23(14-289)	-	GT23	2	GT23	Glycoside Transferases
453	demux_S_105.filtered.scaffolds	98.7	d__Bacteria;p__Bacteroidota;c__Bacteroidia;o__Bacteroidales;f__Tannerellaceae;g__Parabacteroides;s__Parabacteroides distasonis	demux_S_105	s__Parabacteroides distasonis	Bacteroidetes	Tannerellaceae	Parabacteroides	demux_S_105.scaffolds_12_79	-	GT4(241-382)	-	GT4	2	GT4	Glycoside Transferases
454	demux_S_105.filtered.scaffolds	98.7	d__Bacteria;p__Bacteroidota;c__Bacteroidia;o__Bacteroidales;f__Tannerellaceae;g__Parabacteroides;s__Parabacteroides distasonis	demux_S_105	s__Parabacteroides distasonis	Bacteroidetes	Tannerellaceae	Parabacteroides	demux_S_105.scaffolds_12_81	-	GT2(8-129)	-	GT2	2	GT2	Glycoside Transferases
455	demux_S_105.filtered.scaffolds	98.7	d__Bacteria;p__Bacteroidota;c__Bacteroidia;o__Bacteroidales;f__Tannerellaceae;g__Parabacteroides;s__Parabacteroides distasonis	demux_S_105	s__Parabacteroides distasonis	Bacteroidetes	Tannerellaceae	Parabacteroides	demux_S_105.scaffolds_12_83	-	GT94(115-305)	-	GT4	2	GT4	Glycoside Transferases
456	demux_S_105.filtered.scaffolds	98.7	d__Bacteria;p__Bacteroidota;c__Bacteroidia;o__Bacteroidales;f__Tannerellaceae;g__Parabacteroides;s__Parabacteroides distasonis	demux_S_105	s__Parabacteroides distasonis	Bacteroidetes	Tannerellaceae	Parabacteroides	demux_S_105.scaffolds_13_110	-	GH3(101-325)	-	GH3	2	GH3	Glycoside Hydrolases
457	demux_S_105.filtered.scaffolds	98.7	d__Bacteria;p__Bacteroidota;c__Bacteroidia;o__Bacteroidales;f__Tannerellaceae;g__Parabacteroides;s__Parabacteroides distasonis	demux_S_105	s__Parabacteroides distasonis	Bacteroidetes	Tannerellaceae	Parabacteroides	demux_S_105.scaffolds_13_117	-	GH92(403-678)	-	GH92	2	GH92	Glycoside Hydrolases
458	demux_S_105.filtered.scaffolds	98.7	d__Bacteria;p__Bacteroidota;c__Bacteroidia;o__Bacteroidales;f__Tannerellaceae;g__Parabacteroides;s__Parabacteroides distasonis	demux_S_105	s__Parabacteroides distasonis	Bacteroidetes	Tannerellaceae	Parabacteroides	demux_S_105.scaffolds_13_15	3.2.1.21	GH3(78-294)	3.2.1.-	GH3	3	GH3	Glycoside Hydrolases
459	demux_S_105.filtered.scaffolds	98.7	d__Bacteria;p__Bacteroidota;c__Bacteroidia;o__Bacteroidales;f__Tannerellaceae;g__Parabacteroides;s__Parabacteroides distasonis	demux_S_105	s__Parabacteroides distasonis	Bacteroidetes	Tannerellaceae	Parabacteroides	demux_S_105.scaffolds_13_16	-	GH123(51-589)	-	GH123	2	GH123	Glycoside Hydrolases
460	demux_S_105.filtered.scaffolds	98.7	d__Bacteria;p__Bacteroidota;c__Bacteroidia;o__Bacteroidales;f__Tannerellaceae;g__Parabacteroides;s__Parabacteroides distasonis	demux_S_105	s__Parabacteroides distasonis	Bacteroidetes	Tannerellaceae	Parabacteroides	demux_S_105.scaffolds_13_21	3.2.1.51	GH95(25-775)	3.2.1.-	GH95	3	GH95	Glycoside Hydrolases
461	demux_S_105.filtered.scaffolds	98.7	d__Bacteria;p__Bacteroidota;c__Bacteroidia;o__Bacteroidales;f__Tannerellaceae;g__Parabacteroides;s__Parabacteroides distasonis	demux_S_105	s__Parabacteroides distasonis	Bacteroidetes	Tannerellaceae	Parabacteroides	demux_S_105.scaffolds_13_30	-	GH78(84-536)	-	GH78	2	GH78	Glycoside Hydrolases
462	demux_S_105.filtered.scaffolds	98.7	d__Bacteria;p__Bacteroidota;c__Bacteroidia;o__Bacteroidales;f__Tannerellaceae;g__Parabacteroides;s__Parabacteroides distasonis	demux_S_105	s__Parabacteroides distasonis	Bacteroidetes	Tannerellaceae	Parabacteroides	demux_S_105.scaffolds_13_46	-	GH43_24(46-341)	-	GH43_24	2	GH43_24	Glycoside Hydrolases
463	demux_S_105.filtered.scaffolds	98.7	d__Bacteria;p__Bacteroidota;c__Bacteroidia;o__Bacteroidales;f__Tannerellaceae;g__Parabacteroides;s__Parabacteroides distasonis	demux_S_105	s__Parabacteroides distasonis	Bacteroidetes	Tannerellaceae	Parabacteroides	demux_S_105.scaffolds_14_68	-	GH43_8(27-302)	-	GH43_8	2	GH43_8	Glycoside Hydrolases
464	demux_S_105.filtered.scaffolds	98.7	d__Bacteria;p__Bacteroidota;c__Bacteroidia;o__Bacteroidales;f__Tannerellaceae;g__Parabacteroides;s__Parabacteroides distasonis	demux_S_105	s__Parabacteroides distasonis	Bacteroidetes	Tannerellaceae	Parabacteroides	demux_S_105.scaffolds_14_73	-	GH92(235-740)	-	GH92	2	GH92	Glycoside Hydrolases
465	demux_S_105.filtered.scaffolds	98.7	d__Bacteria;p__Bacteroidota;c__Bacteroidia;o__Bacteroidales;f__Tannerellaceae;g__Parabacteroides;s__Parabacteroides distasonis	demux_S_105	s__Parabacteroides distasonis	Bacteroidetes	Tannerellaceae	Parabacteroides	demux_S_105.scaffolds_15_32	-	GH36(26-714)	-	GH36	2	GH36	Glycoside Hydrolases
466	demux_S_105.filtered.scaffolds	98.7	d__Bacteria;p__Bacteroidota;c__Bacteroidia;o__Bacteroidales;f__Tannerellaceae;g__Parabacteroides;s__Parabacteroides distasonis	demux_S_105	s__Parabacteroides distasonis	Bacteroidetes	Tannerellaceae	Parabacteroides	demux_S_105.scaffolds_15_61	-	GH26(36-357)	-	GH26	2	GH26	Glycoside Hydrolases
467	demux_S_105.filtered.scaffolds	98.7	d__Bacteria;p__Bacteroidota;c__Bacteroidia;o__Bacteroidales;f__Tannerellaceae;g__Parabacteroides;s__Parabacteroides distasonis	demux_S_105	s__Parabacteroides distasonis	Bacteroidetes	Tannerellaceae	Parabacteroides	demux_S_105.scaffolds_15_62	2.4.1.281	GH130(50-361)	2.4.1.-	GH130	3	GH130	Glycoside Hydrolases
468	demux_S_105.filtered.scaffolds	98.7	d__Bacteria;p__Bacteroidota;c__Bacteroidia;o__Bacteroidales;f__Tannerellaceae;g__Parabacteroides;s__Parabacteroides distasonis	demux_S_105	s__Parabacteroides distasonis	Bacteroidetes	Tannerellaceae	Parabacteroides	demux_S_105.scaffolds_15_72	-	GH20(173-535)	-	GH20	2	GH20	Glycoside Hydrolases
469	demux_S_105.filtered.scaffolds	98.7	d__Bacteria;p__Bacteroidota;c__Bacteroidia;o__Bacteroidales;f__Tannerellaceae;g__Parabacteroides;s__Parabacteroides distasonis	demux_S_105	s__Parabacteroides distasonis	Bacteroidetes	Tannerellaceae	Parabacteroides	demux_S_105.scaffolds_15_76	-	GT2(6-130)	-	GT2	2	GT2	Glycoside Transferases
470	demux_S_105.filtered.scaffolds	98.7	d__Bacteria;p__Bacteroidota;c__Bacteroidia;o__Bacteroidales;f__Tannerellaceae;g__Parabacteroides;s__Parabacteroides distasonis	demux_S_105	s__Parabacteroides distasonis	Bacteroidetes	Tannerellaceae	Parabacteroides	demux_S_105.scaffolds_15_80	2.4.1.180	GT26(52-217)	2.4.1.-	GT26	3	GT26	Glycoside Transferases
471	demux_S_105.filtered.scaffolds	98.7	d__Bacteria;p__Bacteroidota;c__Bacteroidia;o__Bacteroidales;f__Tannerellaceae;g__Parabacteroides;s__Parabacteroides distasonis	demux_S_105	s__Parabacteroides distasonis	Bacteroidetes	Tannerellaceae	Parabacteroides	demux_S_105.scaffolds_15_83	-	GT4(178-321)	-	GT4	2	GT4	Glycoside Transferases
472	demux_S_105.filtered.scaffolds	98.7	d__Bacteria;p__Bacteroidota;c__Bacteroidia;o__Bacteroidales;f__Tannerellaceae;g__Parabacteroides;s__Parabacteroides distasonis	demux_S_105	s__Parabacteroides distasonis	Bacteroidetes	Tannerellaceae	Parabacteroides	demux_S_105.scaffolds_15_89	-	GT4(191-338)	-	GT4	2	GT4	Glycoside Transferases
473	demux_S_105.filtered.scaffolds	98.7	d__Bacteria;p__Bacteroidota;c__Bacteroidia;o__Bacteroidales;f__Tannerellaceae;g__Parabacteroides;s__Parabacteroides distasonis	demux_S_105	s__Parabacteroides distasonis	Bacteroidetes	Tannerellaceae	Parabacteroides	demux_S_105.scaffolds_16_13	-	GT4(194-350)	-	GT4	2	GT4	Glycoside Transferases
474	demux_S_105.filtered.scaffolds	98.7	d__Bacteria;p__Bacteroidota;c__Bacteroidia;o__Bacteroidales;f__Tannerellaceae;g__Parabacteroides;s__Parabacteroides distasonis	demux_S_105	s__Parabacteroides distasonis	Bacteroidetes	Tannerellaceae	Parabacteroides	demux_S_105.scaffolds_16_14	-	GT2(6-159)	-	GT2	2	GT2	Glycoside Transferases
475	demux_S_105.filtered.scaffolds	98.7	d__Bacteria;p__Bacteroidota;c__Bacteroidia;o__Bacteroidales;f__Tannerellaceae;g__Parabacteroides;s__Parabacteroides distasonis	demux_S_105	s__Parabacteroides distasonis	Bacteroidetes	Tannerellaceae	Parabacteroides	demux_S_105.scaffolds_16_15	-	GT4(186-337)	-	GT4	2	GT4	Glycoside Transferases
476	demux_S_105.filtered.scaffolds	98.7	d__Bacteria;p__Bacteroidota;c__Bacteroidia;o__Bacteroidales;f__Tannerellaceae;g__Parabacteroides;s__Parabacteroides distasonis	demux_S_105	s__Parabacteroides distasonis	Bacteroidetes	Tannerellaceae	Parabacteroides	demux_S_105.scaffolds_16_17	-	GT2(10-139)	-	GT2	2	GT2	Glycoside Transferases
477	demux_S_105.filtered.scaffolds	98.7	d__Bacteria;p__Bacteroidota;c__Bacteroidia;o__Bacteroidales;f__Tannerellaceae;g__Parabacteroides;s__Parabacteroides distasonis	demux_S_105	s__Parabacteroides distasonis	Bacteroidetes	Tannerellaceae	Parabacteroides	demux_S_105.scaffolds_16_18	-	GT4(193-343)	-	GT4	2	GT4	Glycoside Transferases
478	demux_S_105.filtered.scaffolds	98.7	d__Bacteria;p__Bacteroidota;c__Bacteroidia;o__Bacteroidales;f__Tannerellaceae;g__Parabacteroides;s__Parabacteroides distasonis	demux_S_105	s__Parabacteroides distasonis	Bacteroidetes	Tannerellaceae	Parabacteroides	demux_S_105.scaffolds_16_22	-	GH92(2-234)	-	GH92	2	GH92	Glycoside Hydrolases
479	demux_S_105.filtered.scaffolds	98.7	d__Bacteria;p__Bacteroidota;c__Bacteroidia;o__Bacteroidales;f__Tannerellaceae;g__Parabacteroides;s__Parabacteroides distasonis	demux_S_105	s__Parabacteroides distasonis	Bacteroidetes	Tannerellaceae	Parabacteroides	demux_S_105.scaffolds_16_67	-	GT30(5-179)	-	GT30	2	GT30	Glycoside Transferases
480	demux_S_105.filtered.scaffolds	98.7	d__Bacteria;p__Bacteroidota;c__Bacteroidia;o__Bacteroidales;f__Tannerellaceae;g__Parabacteroides;s__Parabacteroides distasonis	demux_S_105	s__Parabacteroides distasonis	Bacteroidetes	Tannerellaceae	Parabacteroides	demux_S_105.scaffolds_16_69	-	CBM9(54-246)	-	CBM0	2	CBM0	Carbohydrate-Binding Molecules
481	demux_S_105.filtered.scaffolds	98.7	d__Bacteria;p__Bacteroidota;c__Bacteroidia;o__Bacteroidales;f__Tannerellaceae;g__Parabacteroides;s__Parabacteroides distasonis	demux_S_105	s__Parabacteroides distasonis	Bacteroidetes	Tannerellaceae	Parabacteroides	demux_S_105.scaffolds_17_10	-	GH24(43-168)	-	GH24	2	GH24	Glycoside Hydrolases
482	demux_S_105.filtered.scaffolds	98.7	d__Bacteria;p__Bacteroidota;c__Bacteroidia;o__Bacteroidales;f__Tannerellaceae;g__Parabacteroides;s__Parabacteroides distasonis	demux_S_105	s__Parabacteroides distasonis	Bacteroidetes	Tannerellaceae	Parabacteroides	demux_S_105.scaffolds_18_12	-	GT4(213-362)	-	GT4	2	GT4	Glycoside Transferases
483	demux_S_105.filtered.scaffolds	98.7	d__Bacteria;p__Bacteroidota;c__Bacteroidia;o__Bacteroidales;f__Tannerellaceae;g__Parabacteroides;s__Parabacteroides distasonis	demux_S_105	s__Parabacteroides distasonis	Bacteroidetes	Tannerellaceae	Parabacteroides	demux_S_105.scaffolds_18_20	-	GT2(11-164)	-	GT2	2	GT2	Glycoside Transferases
484	demux_S_105.filtered.scaffolds	98.7	d__Bacteria;p__Bacteroidota;c__Bacteroidia;o__Bacteroidales;f__Tannerellaceae;g__Parabacteroides;s__Parabacteroides distasonis	demux_S_105	s__Parabacteroides distasonis	Bacteroidetes	Tannerellaceae	Parabacteroides	demux_S_105.scaffolds_18_9	-	GT4(209-354)	-	GT4	2	GT4	Glycoside Transferases
485	demux_S_105.filtered.scaffolds	98.7	d__Bacteria;p__Bacteroidota;c__Bacteroidia;o__Bacteroidales;f__Tannerellaceae;g__Parabacteroides;s__Parabacteroides distasonis	demux_S_105	s__Parabacteroides distasonis	Bacteroidetes	Tannerellaceae	Parabacteroides	demux_S_105.scaffolds_1_103	3.2.1.23	GH2(46-906)	3.2.1.-	GH2	3	GH2	Glycoside Hydrolases
486	demux_S_105.filtered.scaffolds	98.7	d__Bacteria;p__Bacteroidota;c__Bacteroidia;o__Bacteroidales;f__Tannerellaceae;g__Parabacteroides;s__Parabacteroides distasonis	demux_S_105	s__Parabacteroides distasonis	Bacteroidetes	Tannerellaceae	Parabacteroides	demux_S_105.scaffolds_1_145	-	GH23(302-459)	-	GH23	2	GH23	Glycoside Hydrolases
487	demux_S_105.filtered.scaffolds	98.7	d__Bacteria;p__Bacteroidota;c__Bacteroidia;o__Bacteroidales;f__Tannerellaceae;g__Parabacteroides;s__Parabacteroides distasonis	demux_S_105	s__Parabacteroides distasonis	Bacteroidetes	Tannerellaceae	Parabacteroides	demux_S_105.scaffolds_1_172	-	GT51(434-583)	-	GT51	2	GT51	Glycoside Transferases
488	demux_S_105.filtered.scaffolds	98.7	d__Bacteria;p__Bacteroidota;c__Bacteroidia;o__Bacteroidales;f__Tannerellaceae;g__Parabacteroides;s__Parabacteroides distasonis	demux_S_105	s__Parabacteroides distasonis	Bacteroidetes	Tannerellaceae	Parabacteroides	demux_S_105.scaffolds_1_231	-	CE7(124-420)	-	CE7	2	CE7	Carbohydrate Esterases
489	demux_S_105.filtered.scaffolds	98.7	d__Bacteria;p__Bacteroidota;c__Bacteroidia;o__Bacteroidales;f__Tannerellaceae;g__Parabacteroides;s__Parabacteroides distasonis	demux_S_105	s__Parabacteroides distasonis	Bacteroidetes	Tannerellaceae	Parabacteroides	demux_S_105.scaffolds_1_263	3.2.1.169|3.2.1.35	GH84(151-441)	3.2.1.-	GH84	3	GH84	Glycoside Hydrolases
490	demux_S_105.filtered.scaffolds	98.7	d__Bacteria;p__Bacteroidota;c__Bacteroidia;o__Bacteroidales;f__Tannerellaceae;g__Parabacteroides;s__Parabacteroides distasonis	demux_S_105	s__Parabacteroides distasonis	Bacteroidetes	Tannerellaceae	Parabacteroides	demux_S_105.scaffolds_1_276	-	GH109(48-459)	-	GH109	2	GH109	Glycoside Hydrolases
491	demux_S_105.filtered.scaffolds	98.7	d__Bacteria;p__Bacteroidota;c__Bacteroidia;o__Bacteroidales;f__Tannerellaceae;g__Parabacteroides;s__Parabacteroides distasonis	demux_S_105	s__Parabacteroides distasonis	Bacteroidetes	Tannerellaceae	Parabacteroides	demux_S_105.scaffolds_1_327	3.2.1.21	GH3(61-308)	3.2.1.-	GH3	3	GH3	Glycoside Hydrolases
492	demux_S_105.filtered.scaffolds	98.7	d__Bacteria;p__Bacteroidota;c__Bacteroidia;o__Bacteroidales;f__Tannerellaceae;g__Parabacteroides;s__Parabacteroides distasonis	demux_S_105	s__Parabacteroides distasonis	Bacteroidetes	Tannerellaceae	Parabacteroides	demux_S_105.scaffolds_1_393	-	GH20(163-510)	-	GH20	2	GH20	Glycoside Hydrolases
493	demux_S_105.filtered.scaffolds	98.7	d__Bacteria;p__Bacteroidota;c__Bacteroidia;o__Bacteroidales;f__Tannerellaceae;g__Parabacteroides;s__Parabacteroides distasonis	demux_S_105	s__Parabacteroides distasonis	Bacteroidetes	Tannerellaceae	Parabacteroides	demux_S_105.scaffolds_1_395	-	GH51(237-826)	-	GH51	2	GH51	Glycoside Hydrolases
494	demux_S_105.filtered.scaffolds	98.7	d__Bacteria;p__Bacteroidota;c__Bacteroidia;o__Bacteroidales;f__Tannerellaceae;g__Parabacteroides;s__Parabacteroides distasonis	demux_S_105	s__Parabacteroides distasonis	Bacteroidetes	Tannerellaceae	Parabacteroides	demux_S_105.scaffolds_1_401	-	GT2(60-282)	-	GT2	2	GT2	Glycoside Transferases
495	demux_S_105.filtered.scaffolds	98.7	d__Bacteria;p__Bacteroidota;c__Bacteroidia;o__Bacteroidales;f__Tannerellaceae;g__Parabacteroides;s__Parabacteroides distasonis	demux_S_105	s__Parabacteroides distasonis	Bacteroidetes	Tannerellaceae	Parabacteroides	demux_S_105.scaffolds_1_402	-	GT4(192-342)	-	GT4	2	GT4	Glycoside Transferases
496	demux_S_105.filtered.scaffolds	98.7	d__Bacteria;p__Bacteroidota;c__Bacteroidia;o__Bacteroidales;f__Tannerellaceae;g__Parabacteroides;s__Parabacteroides distasonis	demux_S_105	s__Parabacteroides distasonis	Bacteroidetes	Tannerellaceae	Parabacteroides	demux_S_105.scaffolds_1_405	-	GT2(3-168)	-	GT2	2	GT2	Glycoside Transferases
497	demux_S_105.filtered.scaffolds	98.7	d__Bacteria;p__Bacteroidota;c__Bacteroidia;o__Bacteroidales;f__Tannerellaceae;g__Parabacteroides;s__Parabacteroides distasonis	demux_S_105	s__Parabacteroides distasonis	Bacteroidetes	Tannerellaceae	Parabacteroides	demux_S_105.scaffolds_1_415	-	GH73(12-143)	-	GH73	2	GH73	Glycoside Hydrolases
498	demux_S_105.filtered.scaffolds	98.7	d__Bacteria;p__Bacteroidota;c__Bacteroidia;o__Bacteroidales;f__Tannerellaceae;g__Parabacteroides;s__Parabacteroides distasonis	demux_S_105	s__Parabacteroides distasonis	Bacteroidetes	Tannerellaceae	Parabacteroides	demux_S_105.scaffolds_1_422	-	GT2(46-265)	-	GT2	2	GT2	Glycoside Transferases
499	demux_S_105.filtered.scaffolds	98.7	d__Bacteria;p__Bacteroidota;c__Bacteroidia;o__Bacteroidales;f__Tannerellaceae;g__Parabacteroides;s__Parabacteroides distasonis	demux_S_105	s__Parabacteroides distasonis	Bacteroidetes	Tannerellaceae	Parabacteroides	demux_S_105.scaffolds_1_423	-	GT2(56-266)	-	GT2	2	GT2	Glycoside Transferases
500	demux_S_105.filtered.scaffolds	98.7	d__Bacteria;p__Bacteroidota;c__Bacteroidia;o__Bacteroidales;f__Tannerellaceae;g__Parabacteroides;s__Parabacteroides distasonis	demux_S_105	s__Parabacteroides distasonis	Bacteroidetes	Tannerellaceae	Parabacteroides	demux_S_105.scaffolds_1_429	-	GT2(6-172)	-	GT2	2	GT2	Glycoside Transferases
501	demux_S_105.filtered.scaffolds	98.7	d__Bacteria;p__Bacteroidota;c__Bacteroidia;o__Bacteroidales;f__Tannerellaceae;g__Parabacteroides;s__Parabacteroides distasonis	demux_S_105	s__Parabacteroides distasonis	Bacteroidetes	Tannerellaceae	Parabacteroides	demux_S_105.scaffolds_1_444	-	CBM67(34-214)+GH78(259-721)	-	CBM67+GH78	2	CBM67+GH78	Glycoside Hydrolases
502	demux_S_105.filtered.scaffolds	98.7	d__Bacteria;p__Bacteroidota;c__Bacteroidia;o__Bacteroidales;f__Tannerellaceae;g__Parabacteroides;s__Parabacteroides distasonis	demux_S_105	s__Parabacteroides distasonis	Bacteroidetes	Tannerellaceae	Parabacteroides	demux_S_105.scaffolds_1_445	-	CBM67(126-304)+GH78(332-841)	-	GH78	2	GH78	Glycoside Hydrolases
503	demux_S_105.filtered.scaffolds	98.7	d__Bacteria;p__Bacteroidota;c__Bacteroidia;o__Bacteroidales;f__Tannerellaceae;g__Parabacteroides;s__Parabacteroides distasonis	demux_S_105	s__Parabacteroides distasonis	Bacteroidetes	Tannerellaceae	Parabacteroides	demux_S_105.scaffolds_1_446	-	GH78(76-578)	-	GH78	2	GH78	Glycoside Hydrolases
504	demux_S_105.filtered.scaffolds	98.7	d__Bacteria;p__Bacteroidota;c__Bacteroidia;o__Bacteroidales;f__Tannerellaceae;g__Parabacteroides;s__Parabacteroides distasonis	demux_S_105	s__Parabacteroides distasonis	Bacteroidetes	Tannerellaceae	Parabacteroides	demux_S_105.scaffolds_1_471	-	GH43_34(37-316)	-	GH43_34	2	GH43_34	Glycoside Hydrolases
505	demux_S_105.filtered.scaffolds	98.7	d__Bacteria;p__Bacteroidota;c__Bacteroidia;o__Bacteroidales;f__Tannerellaceae;g__Parabacteroides;s__Parabacteroides distasonis	demux_S_105	s__Parabacteroides distasonis	Bacteroidetes	Tannerellaceae	Parabacteroides	demux_S_105.scaffolds_1_476	-	GT4(194-344)	-	GT4	2	GT4	Glycoside Transferases
506	demux_S_105.filtered.scaffolds	98.7	d__Bacteria;p__Bacteroidota;c__Bacteroidia;o__Bacteroidales;f__Tannerellaceae;g__Parabacteroides;s__Parabacteroides distasonis	demux_S_105	s__Parabacteroides distasonis	Bacteroidetes	Tannerellaceae	Parabacteroides	demux_S_105.scaffolds_1_478	-	GT4(180-286)	-	GT4	2	GT4	Glycoside Transferases
507	demux_S_105.filtered.scaffolds	98.7	d__Bacteria;p__Bacteroidota;c__Bacteroidia;o__Bacteroidales;f__Tannerellaceae;g__Parabacteroides;s__Parabacteroides distasonis	demux_S_105	s__Parabacteroides distasonis	Bacteroidetes	Tannerellaceae	Parabacteroides	demux_S_105.scaffolds_20_18	2.4.1.25	CBM20(2-83)+CBM20(140-220)+GH77(245-889)	2.4.1.-	CBM20+GH77	3	CBM20+GH77	Glycoside Hydrolases
508	demux_S_105.filtered.scaffolds	98.7	d__Bacteria;p__Bacteroidota;c__Bacteroidia;o__Bacteroidales;f__Tannerellaceae;g__Parabacteroides;s__Parabacteroides distasonis	demux_S_105	s__Parabacteroides distasonis	Bacteroidetes	Tannerellaceae	Parabacteroides	demux_S_105.scaffolds_24_18	-	GH109(55-459)	-	GH109	2	GH109	Glycoside Hydrolases
509	demux_S_105.filtered.scaffolds	98.7	d__Bacteria;p__Bacteroidota;c__Bacteroidia;o__Bacteroidales;f__Tannerellaceae;g__Parabacteroides;s__Parabacteroides distasonis	demux_S_105	s__Parabacteroides distasonis	Bacteroidetes	Tannerellaceae	Parabacteroides	demux_S_105.scaffolds_2_1	-	GT4(188-307)	-	GT4	2	GT4	Glycoside Transferases
510	demux_S_105.filtered.scaffolds	98.7	d__Bacteria;p__Bacteroidota;c__Bacteroidia;o__Bacteroidales;f__Tannerellaceae;g__Parabacteroides;s__Parabacteroides distasonis	demux_S_105	s__Parabacteroides distasonis	Bacteroidetes	Tannerellaceae	Parabacteroides	demux_S_105.scaffolds_2_134	-	GH127(325-556)	-	CBM66	2	CBM66	Carbohydrate-Binding Molecules
511	demux_S_105.filtered.scaffolds	98.7	d__Bacteria;p__Bacteroidota;c__Bacteroidia;o__Bacteroidales;f__Tannerellaceae;g__Parabacteroides;s__Parabacteroides distasonis	demux_S_105	s__Parabacteroides distasonis	Bacteroidetes	Tannerellaceae	Parabacteroides	demux_S_105.scaffolds_2_135	-	GH127(38-548)	-	GH127	2	GH127	Glycoside Hydrolases
512	demux_S_105.filtered.scaffolds	98.7	d__Bacteria;p__Bacteroidota;c__Bacteroidia;o__Bacteroidales;f__Tannerellaceae;g__Parabacteroides;s__Parabacteroides distasonis	demux_S_105	s__Parabacteroides distasonis	Bacteroidetes	Tannerellaceae	Parabacteroides	demux_S_105.scaffolds_2_136	-	GH142(37-510)	-	GH142	2	GH142	Glycoside Hydrolases
513	demux_S_105.filtered.scaffolds	98.7	d__Bacteria;p__Bacteroidota;c__Bacteroidia;o__Bacteroidales;f__Tannerellaceae;g__Parabacteroides;s__Parabacteroides distasonis	demux_S_105	s__Parabacteroides distasonis	Bacteroidetes	Tannerellaceae	Parabacteroides	demux_S_105.scaffolds_2_174	3.2.1.80	GH32(143-438)	3.2.1.-	GH32	3	GH32	Glycoside Hydrolases
514	demux_S_105.filtered.scaffolds	98.7	d__Bacteria;p__Bacteroidota;c__Bacteroidia;o__Bacteroidales;f__Tannerellaceae;g__Parabacteroides;s__Parabacteroides distasonis	demux_S_105	s__Parabacteroides distasonis	Bacteroidetes	Tannerellaceae	Parabacteroides	demux_S_105.scaffolds_2_182	3.2.1.152	GH2(65-750)	3.2.1.-	GH2	3	GH2	Glycoside Hydrolases
515	demux_S_105.filtered.scaffolds	98.7	d__Bacteria;p__Bacteroidota;c__Bacteroidia;o__Bacteroidales;f__Tannerellaceae;g__Parabacteroides;s__Parabacteroides distasonis	demux_S_105	s__Parabacteroides distasonis	Bacteroidetes	Tannerellaceae	Parabacteroides	demux_S_105.scaffolds_2_19	-	GH92(218-706)	-	GH92	2	GH92	Glycoside Hydrolases
516	demux_S_105.filtered.scaffolds	98.7	d__Bacteria;p__Bacteroidota;c__Bacteroidia;o__Bacteroidales;f__Tannerellaceae;g__Parabacteroides;s__Parabacteroides distasonis	demux_S_105	s__Parabacteroides distasonis	Bacteroidetes	Tannerellaceae	Parabacteroides	demux_S_105.scaffolds_2_191	-	GH92(268-761)	-	GH92	2	GH92	Glycoside Hydrolases
517	demux_S_105.filtered.scaffolds	98.7	d__Bacteria;p__Bacteroidota;c__Bacteroidia;o__Bacteroidales;f__Tannerellaceae;g__Parabacteroides;s__Parabacteroides distasonis	demux_S_105	s__Parabacteroides distasonis	Bacteroidetes	Tannerellaceae	Parabacteroides	demux_S_105.scaffolds_2_252	-	CBM62(425-522)+CBM62(528-592)	-	CBM62	2	CBM62	Carbohydrate-Binding Molecules
518	demux_S_105.filtered.scaffolds	98.7	d__Bacteria;p__Bacteroidota;c__Bacteroidia;o__Bacteroidales;f__Tannerellaceae;g__Parabacteroides;s__Parabacteroides distasonis	demux_S_105	s__Parabacteroides distasonis	Bacteroidetes	Tannerellaceae	Parabacteroides	demux_S_105.scaffolds_2_338	-	GH13(161-484)	-	GH13	2	GH13	Glycoside Hydrolases
519	demux_S_105.filtered.scaffolds	98.7	d__Bacteria;p__Bacteroidota;c__Bacteroidia;o__Bacteroidales;f__Tannerellaceae;g__Parabacteroides;s__Parabacteroides distasonis	demux_S_105	s__Parabacteroides distasonis	Bacteroidetes	Tannerellaceae	Parabacteroides	demux_S_105.scaffolds_2_339	-	GH31(668-899)	-	GH31	2	GH31	Glycoside Hydrolases
520	demux_S_105.filtered.scaffolds	98.7	d__Bacteria;p__Bacteroidota;c__Bacteroidia;o__Bacteroidales;f__Tannerellaceae;g__Parabacteroides;s__Parabacteroides distasonis	demux_S_105	s__Parabacteroides distasonis	Bacteroidetes	Tannerellaceae	Parabacteroides	demux_S_105.scaffolds_2_43	-	GT1(56-409)	-	GT1	2	GT1	Glycoside Transferases
521	demux_S_105.filtered.scaffolds	98.7	d__Bacteria;p__Bacteroidota;c__Bacteroidia;o__Bacteroidales;f__Tannerellaceae;g__Parabacteroides;s__Parabacteroides distasonis	demux_S_105	s__Parabacteroides distasonis	Bacteroidetes	Tannerellaceae	Parabacteroides	demux_S_105.scaffolds_2_91	-	GH2(15-625)	-	GH0	2	GH0	Glycoside Hydrolases
522	demux_S_105.filtered.scaffolds	98.7	d__Bacteria;p__Bacteroidota;c__Bacteroidia;o__Bacteroidales;f__Tannerellaceae;g__Parabacteroides;s__Parabacteroides distasonis	demux_S_105	s__Parabacteroides distasonis	Bacteroidetes	Tannerellaceae	Parabacteroides	demux_S_105.scaffolds_3_100	-	GH43_28(55-318)+CBM32(378-489)	-	GH43_28	2	GH43_28	Glycoside Hydrolases
523	demux_S_105.filtered.scaffolds	98.7	d__Bacteria;p__Bacteroidota;c__Bacteroidia;o__Bacteroidales;f__Tannerellaceae;g__Parabacteroides;s__Parabacteroides distasonis	demux_S_105	s__Parabacteroides distasonis	Bacteroidetes	Tannerellaceae	Parabacteroides	demux_S_105.scaffolds_3_101	3.2.1.21	GH3(105-330)	3.2.1.-	GH3	3	GH3	Glycoside Hydrolases
524	demux_S_105.filtered.scaffolds	98.7	d__Bacteria;p__Bacteroidota;c__Bacteroidia;o__Bacteroidales;f__Tannerellaceae;g__Parabacteroides;s__Parabacteroides distasonis	demux_S_105	s__Parabacteroides distasonis	Bacteroidetes	Tannerellaceae	Parabacteroides	demux_S_105.scaffolds_3_102	3.2.1.21	GH3(94-315)	3.2.1.-	GH3	3	GH3	Glycoside Hydrolases
525	demux_S_105.filtered.scaffolds	98.7	d__Bacteria;p__Bacteroidota;c__Bacteroidia;o__Bacteroidales;f__Tannerellaceae;g__Parabacteroides;s__Parabacteroides distasonis	demux_S_105	s__Parabacteroides distasonis	Bacteroidetes	Tannerellaceae	Parabacteroides	demux_S_105.scaffolds_3_103	-	GH144(44-453)	-	GH144	2	GH144	Glycoside Hydrolases
526	demux_S_105.filtered.scaffolds	98.7	d__Bacteria;p__Bacteroidota;c__Bacteroidia;o__Bacteroidales;f__Tannerellaceae;g__Parabacteroides;s__Parabacteroides distasonis	demux_S_105	s__Parabacteroides distasonis	Bacteroidetes	Tannerellaceae	Parabacteroides	demux_S_105.scaffolds_3_104	-	GH43_28(191-456)+CBM32(499-610)	-	GH43_28	2	GH43_28	Glycoside Hydrolases
527	demux_S_105.filtered.scaffolds	98.7	d__Bacteria;p__Bacteroidota;c__Bacteroidia;o__Bacteroidales;f__Tannerellaceae;g__Parabacteroides;s__Parabacteroides distasonis	demux_S_105	s__Parabacteroides distasonis	Bacteroidetes	Tannerellaceae	Parabacteroides	demux_S_105.scaffolds_3_105	-	GH144(299-717)	-	GH144	2	GH144	Glycoside Hydrolases
528	demux_S_105.filtered.scaffolds	98.7	d__Bacteria;p__Bacteroidota;c__Bacteroidia;o__Bacteroidales;f__Tannerellaceae;g__Parabacteroides;s__Parabacteroides distasonis	demux_S_105	s__Parabacteroides distasonis	Bacteroidetes	Tannerellaceae	Parabacteroides	demux_S_105.scaffolds_3_110	-	GH16_3(41-274)	-	GH16_3	2	GH16_3	Glycoside Hydrolases
529	demux_S_105.filtered.scaffolds	98.7	d__Bacteria;p__Bacteroidota;c__Bacteroidia;o__Bacteroidales;f__Tannerellaceae;g__Parabacteroides;s__Parabacteroides distasonis	demux_S_105	s__Parabacteroides distasonis	Bacteroidetes	Tannerellaceae	Parabacteroides	demux_S_105.scaffolds_3_124	-	GT2(13-178)	-	GT2	2	GT2	Glycoside Transferases
530	demux_S_105.filtered.scaffolds	98.7	d__Bacteria;p__Bacteroidota;c__Bacteroidia;o__Bacteroidales;f__Tannerellaceae;g__Parabacteroides;s__Parabacteroides distasonis	demux_S_105	s__Parabacteroides distasonis	Bacteroidetes	Tannerellaceae	Parabacteroides	demux_S_105.scaffolds_3_13	-	CE9(8-385)	-	CE9	2	CE9	Carbohydrate Esterases
[truncated: 14,428 more rows]

## Sheet: Supplemental Table 5
Supplemental Table 5: Viral OTUs (vOTUs) identified in intestinal and stool samples. Dormant and induced vOTUs detected in each sample. If a vOTU was detected in a MAG, the taxonomic assignment of that MAG is also provided.
[truncated: 630 more rows]

[truncated: 2 more sheets: Supplemental Table 6, Supplemental Table 7]
